# Supplementary material for: eHistology image and annotation data from the Kaufman Atlas of Mouse Development
Source: Gigascience. 2017 Dec 20;7(2):gix131. doi: 10.1093/gigascience/gix131 (PMC5827353; doi:10.1093/gigascience/gix131)
Supplement: Supplemental material [file gix131_supp.zip]

Archive with 1 entries (1 files):
- SciDataKaufmanTable3.xlsx
