# Supplementary material for: eHistology image and annotation data from the Kaufman Atlas of Mouse Development
Source: Gigascience. 2017 Dec 20;7(2):gix131. doi: 10.1093/gigascience/gix131 (PMC5827353; doi:10.1093/gigascience/gix131)
Supplement: Supplemental material [file gix131_supp.zip › SciDataKaufmanTable3.xlsx]

## Sheet: Kaufman
eHistology image and annotation data from the Kaufman Atlas of Mouse Development: Table 3
Atlas Image	Age	Stage	Orientation	Position	Stain	DOI	Source	Species	Method 1	Method 2	Pixel Resolution
Plate 02 image a	E5.5	7	Sagittal		H&E	http://dx.doi.org/10.7488/ds/393	Kaufman: D6.5.PM.C	Mus Musculus	Histology	Slide Digitisation	0.34x0.34 microns
Plate 02 image b	E5.5	7	Sagittal		H&E	http://dx.doi.org/10.7488/ds/394	Kaufman: D6.5.PM.C	Mus Musculus	Histology	Slide Digitisation	0.34x0.34 microns
Plate 02 image c	E5.5	7	Sagittal		H&E	http://dx.doi.org/10.7488/ds/395	Kaufman: D6.5.PM.B	Mus Musculus	Histology	Slide Digitisation	0.34x0.34 microns
Plate 02 image d	E5.5	7	Sagittal		H&E	http://dx.doi.org/10.7488/ds/396	Kaufman: D6.5.PM.B	Mus Musculus	Histology	Slide Digitisation	0.34x0.34 microns
Plate 03 image a	E6.5,7	9,10	Transverse	0.21	H&E	http://dx.doi.org/10.7488/ds/397	Kaufman: D8.2.15.4A	Mus Musculus	Histology	Slide Digitisation	0.34x0.34 microns
Plate 03 image b	E6.5,7	9,10	Transverse	0.37	H&E	http://dx.doi.org/10.7488/ds/398	Kaufman: D8.2.15.4A	Mus Musculus	Histology	Slide Digitisation	0.34x0.34 microns
Plate 03 image c	E6.5,7	9,10	Transverse	0.59	H&E	http://dx.doi.org/10.7488/ds/399	Kaufman: D8.2.15.4A	Mus Musculus	Histology	Slide Digitisation	0.34x0.34 microns
Plate 03 image d	E6.5,7	9,10	Transverse	0.75	H&E	http://dx.doi.org/10.7488/ds/400	Kaufman: D8.2.15.4A	Mus Musculus	Histology	Slide Digitisation	0.34x0.34 microns
Plate 03 image e	E6.5,7	9,10	Transverse	0.91	H&E	http://dx.doi.org/10.7488/ds/401	Kaufman: D8.2.15.4A	Mus Musculus	Histology	Slide Digitisation	0.34x0.34 microns
Plate 03 image f	E6.5,7	9,10	Transverse	0.136	H&E	http://dx.doi.org/10.7488/ds/402	Kaufman: D8.2.15.4D	Mus Musculus	Histology	Slide Digitisation	0.34x0.34 microns
Plate 03 image g	E6.5,7	9,10	Transverse	0.297	H&E	http://dx.doi.org/10.7488/ds/403	Kaufman: D8.2.15.4D	Mus Musculus	Histology	Slide Digitisation	0.34x0.34 microns
Plate 03 image h	E6.5,7	9,10	Transverse	0.466	H&E	http://dx.doi.org/10.7488/ds/404	Kaufman: D8.2.15.4D	Mus Musculus	Histology	Slide Digitisation	0.34x0.34 microns
Plate 03 image i	E6.5,7	9,10	Transverse	0.661	H&E	http://dx.doi.org/10.7488/ds/405	Kaufman: D8.2.15.4D	Mus Musculus	Histology	Slide Digitisation	0.34x0.34 microns
Plate 03 image j	E6.5,7	9,10	Transverse	0.847	H&E	http://dx.doi.org/10.7488/ds/406	Kaufman: D8.2.15.4D	Mus Musculus	Histology	Slide Digitisation	0.34x0.34 microns
Plate 03 image k	E6.5,7	9,10	Transverse	0.221	H&E	http://dx.doi.org/10.7488/ds/407	Kaufman: I6	Mus Musculus	Histology	Slide Digitisation	0.34x0.34 microns
Plate 03 image l	E6.5,7	9,10	Transverse	0.371	H&E	http://dx.doi.org/10.7488/ds/408	Kaufman: I6	Mus Musculus	Histology	Slide Digitisation	0.34x0.34 microns
Plate 03 image m	E6.5,7	9,10	Transverse	0.614	H&E	http://dx.doi.org/10.7488/ds/409	Kaufman: I6	Mus Musculus	Histology	Slide Digitisation	0.34x0.34 microns
Plate 03 image n	E6.5,7	9,10	Transverse	0.729	H&E	http://dx.doi.org/10.7488/ds/410	Kaufman: I6	Mus Musculus	Histology	Slide Digitisation	0.34x0.34 microns
Plate 03 image o	E6.5,7	9,10	Transverse	0.8	H&E	http://dx.doi.org/10.7488/ds/411	Kaufman: I6	Mus Musculus	Histology	Slide Digitisation	0.34x0.34 microns
Plate 04 image a	E7	10	Transverse	0	H&E	http://dx.doi.org/10.7488/ds/412	Kaufman: D8.4.30.3C	Mus Musculus	Histology	Slide Digitisation	0.34x0.34 microns
Plate 04 image b	E7	10	Transverse	0.11	H&E	http://dx.doi.org/10.7488/ds/413	Kaufman: D8.4.30.3C	Mus Musculus	Histology	Slide Digitisation	0.34x0.34 microns
Plate 04 image c	E7	10	Transverse	0.294	H&E	http://dx.doi.org/10.7488/ds/414	Kaufman: D8.4.30.3C	Mus Musculus	Histology	Slide Digitisation	0.34x0.34 microns
Plate 04 image d	E7	10	Transverse	0.412	H&E	http://dx.doi.org/10.7488/ds/415	Kaufman: D8.4.30.3C	Mus Musculus	Histology	Slide Digitisation	0.34x0.34 microns
Plate 04 image e	E7	10	Transverse	0.515	H&E	http://dx.doi.org/10.7488/ds/416	Kaufman: D8.4.30.3C	Mus Musculus	Histology	Slide Digitisation	0.34x0.34 microns
Plate 04 image f	E7	10	Transverse	0.61	H&E	http://dx.doi.org/10.7488/ds/417	Kaufman: D8.4.30.3C	Mus Musculus	Histology	Slide Digitisation	0.34x0.34 microns
Plate 04 image g	E7	10	Transverse	0.706	H&E	http://dx.doi.org/10.7488/ds/418	Kaufman: D8.4.30.3C	Mus Musculus	Histology	Slide Digitisation	0.34x0.34 microns
Plate 04 image h	E7	10	Transverse	0.794	H&E	http://dx.doi.org/10.7488/ds/419	Kaufman: D8.4.30.3C	Mus Musculus	Histology	Slide Digitisation	0.34x0.34 microns
Plate 04 image i	E7	10	Transverse	0.136	H&E	http://dx.doi.org/10.7488/ds/420	Kaufman: D8.4.30.3A	Mus Musculus	Histology	Slide Digitisation	0.34x0.34 microns
Plate 04 image j	E7	10	Transverse	0.235	H&E	http://dx.doi.org/10.7488/ds/421	Kaufman: D8.4.30.3A	Mus Musculus	Histology	Slide Digitisation	0.34x0.34 microns
Plate 04 image k	E7	10	Transverse	0.341	H&E	http://dx.doi.org/10.7488/ds/422	Kaufman: D8.4.30.3A	Mus Musculus	Histology	Slide Digitisation	0.34x0.34 microns
Plate 04 image l	E7	10	Transverse	0.455	H&E	http://dx.doi.org/10.7488/ds/423	Kaufman: D8.4.30.3A	Mus Musculus	Histology	Slide Digitisation	0.34x0.34 microns
Plate 04 image m	E7	10	Transverse	0.545	H&E	http://dx.doi.org/10.7488/ds/424	Kaufman: D8.4.30.3A	Mus Musculus	Histology	Slide Digitisation	0.34x0.34 microns
Plate 04 image n	E7	10	Transverse	0.644	H&E	http://dx.doi.org/10.7488/ds/425	Kaufman: D8.4.30.3A	Mus Musculus	Histology	Slide Digitisation	0.34x0.34 microns
Plate 04 image o	E7	10	Transverse	0.75	H&E	http://dx.doi.org/10.7488/ds/426	Kaufman: D8.4.30.3A	Mus Musculus	Histology	Slide Digitisation	0.34x0.34 microns
Plate 04 image p	E7	10	Transverse	0.856	H&E	http://dx.doi.org/10.7488/ds/427	Kaufman: D8.4.30.3A	Mus Musculus	Histology	Slide Digitisation	0.34x0.34 microns
Plate 05 image a	E7	2016-11-10	Sagittal	0.31	H&E	http://dx.doi.org/10.7488/ds/428	Kaufman: Sag II.3	Mus Musculus	Histology	Slide Digitisation	0.34x0.34 microns
Plate 05 image b	E7	2016-11-10	Sagittal	0.345	H&E	http://dx.doi.org/10.7488/ds/429	Kaufman: Sag II.3	Mus Musculus	Histology	Slide Digitisation	0.34x0.34 microns
Plate 05 image c	E7	2016-11-10	Sagittal	0.493	H&E	http://dx.doi.org/10.7488/ds/430	Kaufman: Sag II.3	Mus Musculus	Histology	Slide Digitisation	0.34x0.34 microns
Plate 05 image d	E7	2016-11-10	Sagittal	0.599	H&E	http://dx.doi.org/10.7488/ds/431	Kaufman: Sag II.3	Mus Musculus	Histology	Slide Digitisation	0.34x0.34 microns
Plate 05 image e	E7	2016-11-10	Sagittal	0.655	H&E	http://dx.doi.org/10.7488/ds/432	Kaufman: Sag II.3	Mus Musculus	Histology	Slide Digitisation	0.34x0.34 microns
Plate 05 image f	E7	2016-11-10	Sagittal	0.31	H&E	http://dx.doi.org/10.7488/ds/433	Kaufman: Sag II.4	Mus Musculus	Histology	Slide Digitisation	0.34x0.34 microns
Plate 05 image g	E7	2016-11-10	Sagittal	0.366	H&E	http://dx.doi.org/10.7488/ds/434	Kaufman: Sag II.4	Mus Musculus	Histology	Slide Digitisation	0.34x0.34 microns
Plate 05 image h	E7	2016-11-10	Sagittal	0.493	H&E	http://dx.doi.org/10.7488/ds/435	Kaufman: Sag II.4	Mus Musculus	Histology	Slide Digitisation	0.34x0.34 microns
Plate 05 image i	E7	2016-11-10	Sagittal	0.599	H&E	http://dx.doi.org/10.7488/ds/436	Kaufman: Sag II.4	Mus Musculus	Histology	Slide Digitisation	0.34x0.34 microns
Plate 05 image j	E7	2016-11-10	Sagittal	0.662	H&E	http://dx.doi.org/10.7488/ds/437	Kaufman: Sag II.4	Mus Musculus	Histology	Slide Digitisation	0.34x0.34 microns
Plate 06 image a	E7	11	Transverse	0.065	H&E	http://dx.doi.org/10.7488/ds/438	Kaufman: D8.8.00.1C	Mus Musculus	Histology	Slide Digitisation	0.34x0.34 microns
Plate 06 image b	E7	11	Transverse	0.153	H&E	http://dx.doi.org/10.7488/ds/439	Kaufman: D8.8.00.1C	Mus Musculus	Histology	Slide Digitisation	0.34x0.34 microns
Plate 06 image c	E7	11	Transverse	0.218	H&E	http://dx.doi.org/10.7488/ds/440	Kaufman: D8.8.00.1C	Mus Musculus	Histology	Slide Digitisation	0.34x0.34 microns
Plate 06 image d	E7	11	Transverse	0.282	H&E	http://dx.doi.org/10.7488/ds/441	Kaufman: D8.8.00.1C	Mus Musculus	Histology	Slide Digitisation	0.34x0.34 microns
Plate 06 image e	E7	11	Transverse	0.398	H&E	http://dx.doi.org/10.7488/ds/442	Kaufman: D8.8.00.1C	Mus Musculus	Histology	Slide Digitisation	0.34x0.34 microns
Plate 06 image f	E7	11	Transverse	0.509	H&E	http://dx.doi.org/10.7488/ds/443	Kaufman: D8.8.00.1C	Mus Musculus	Histology	Slide Digitisation	0.34x0.34 microns
Plate 06 image g	E7	11	Transverse	0.606	H&E	http://dx.doi.org/10.7488/ds/444	Kaufman: D8.8.00.1C	Mus Musculus	Histology	Slide Digitisation	0.34x0.34 microns
Plate 06 image h	E7	11	Transverse	0.639	H&E	http://dx.doi.org/10.7488/ds/445	Kaufman: D8.8.00.1C	Mus Musculus	Histology	Slide Digitisation	0.34x0.34 microns
Plate 06 image i	E7	11	Transverse	0.694	H&E	http://dx.doi.org/10.7488/ds/446	Kaufman: D8.8.00.1C	Mus Musculus	Histology	Slide Digitisation	0.34x0.34 microns
Plate 06 image j	E7	11	Transverse	0.792	H&E	http://dx.doi.org/10.7488/ds/447	Kaufman: D8.8.00.1C	Mus Musculus	Histology	Slide Digitisation	0.34x0.34 microns
Plate 06 image k	E7	11	Transverse	0.861	H&E	http://dx.doi.org/10.7488/ds/448	Kaufman: D8.8.00.1C	Mus Musculus	Histology	Slide Digitisation	0.34x0.34 microns
Plate 06 image l	E7	11	Transverse	0.935	H&E	http://dx.doi.org/10.7488/ds/449	Kaufman: D8.8.00.1C	Mus Musculus	Histology	Slide Digitisation	0.34x0.34 microns
Plate 07 image a	E7.5	11	Transverse	0.021	H&E	http://dx.doi.org/10.7488/ds/450	Kaufman: D8.8.00.1C	Mus Musculus	Histology	Slide Digitisation	0.34x0.34 microns
Plate 07 image b	E7.5	11	Transverse	0.063	H&E	http://dx.doi.org/10.7488/ds/451	Kaufman: D8.8.00.1C	Mus Musculus	Histology	Slide Digitisation	0.34x0.34 microns
Plate 07 image c	E7.5	11	Transverse	0.141	H&E	http://dx.doi.org/10.7488/ds/452	Kaufman: D8.8.00.1C	Mus Musculus	Histology	Slide Digitisation	0.34x0.34 microns
Plate 07 image d	E7.5	11	Transverse	0.229	H&E	http://dx.doi.org/10.7488/ds/453	Kaufman: D8.8.00.1C	Mus Musculus	Histology	Slide Digitisation	0.34x0.34 microns
Plate 07 image e	E7.5	11	Transverse	0.307	H&E	http://dx.doi.org/10.7488/ds/454	Kaufman: D8.8.00.1C	Mus Musculus	Histology	Slide Digitisation	0.34x0.34 microns
Plate 07 image f	E7.5	11	Transverse	0.359	H&E	http://dx.doi.org/10.7488/ds/455	Kaufman: D8.8.00.1C	Mus Musculus	Histology	Slide Digitisation	0.34x0.34 microns
Plate 07 image g	E7.5	11	Transverse	0.406	H&E	http://dx.doi.org/10.7488/ds/456	Kaufman: D8.8.00.1C	Mus Musculus	Histology	Slide Digitisation	0.34x0.34 microns
Plate 07 image h	E7.5	11	Transverse	0.453	H&E	http://dx.doi.org/10.7488/ds/457	Kaufman: D8.8.00.1C	Mus Musculus	Histology	Slide Digitisation	0.34x0.34 microns
Plate 07 image i	E7.5	11	Transverse	0.49	H&E	http://dx.doi.org/10.7488/ds/458	Kaufman: D8.8.00.1C	Mus Musculus	Histology	Slide Digitisation	0.34x0.34 microns
Plate 07 image j	E7.5	11	Transverse	0.552	H&E	http://dx.doi.org/10.7488/ds/459	Kaufman: D8.8.00.1C	Mus Musculus	Histology	Slide Digitisation	0.34x0.34 microns
Plate 07 image k	E7.5	11	Transverse	0.589	H&E	http://dx.doi.org/10.7488/ds/460	Kaufman: D8.8.00.1C	Mus Musculus	Histology	Slide Digitisation	0.34x0.34 microns
Plate 07 image l	E7.5	11	Transverse	0.63	H&E	http://dx.doi.org/10.7488/ds/461	Kaufman: D8.8.00.1C	Mus Musculus	Histology	Slide Digitisation	0.34x0.34 microns
Plate 07 image m	E7.5	11	Transverse	0.682	H&E	http://dx.doi.org/10.7488/ds/462	Kaufman: D8.8.00.1C	Mus Musculus	Histology	Slide Digitisation	0.34x0.34 microns
Plate 07 image n	E7.5	11	Transverse	0.719	H&E	http://dx.doi.org/10.7488/ds/463	Kaufman: D8.8.00.1C	Mus Musculus	Histology	Slide Digitisation	0.34x0.34 microns
Plate 07 image o	E7.5	11	Transverse	0.755	H&E	http://dx.doi.org/10.7488/ds/464	Kaufman: D8.8.00.1C	Mus Musculus	Histology	Slide Digitisation	0.34x0.34 microns
Plate 07 image p	E7.5	11	Transverse	0.807	H&E	http://dx.doi.org/10.7488/ds/465	Kaufman: D8.8.00.1C	Mus Musculus	Histology	Slide Digitisation	0.34x0.34 microns
Plate 08 image a	E7.5	11	Transverse	0.057	H&E	http://dx.doi.org/10.7488/ds/466	Kaufman: NHF.5	Mus Musculus	Histology	Slide Digitisation	0.34x0.34 microns
Plate 08 image b	E7.5	11	Transverse	0.131	H&E	http://dx.doi.org/10.7488/ds/467	Kaufman: NHF.5	Mus Musculus	Histology	Slide Digitisation	0.34x0.34 microns
Plate 08 image c	E7.5	11	Transverse	0.245	H&E	http://dx.doi.org/10.7488/ds/468	Kaufman: NHF.5	Mus Musculus	Histology	Slide Digitisation	0.34x0.34 microns
Plate 08 image d	E7.5	11	Transverse	0.314	H&E	http://dx.doi.org/10.7488/ds/469	Kaufman: NHF.5	Mus Musculus	Histology	Slide Digitisation	0.34x0.34 microns
Plate 08 image e	E7.5	11	Transverse	0.367	H&E	http://dx.doi.org/10.7488/ds/470	Kaufman: NHF.5	Mus Musculus	Histology	Slide Digitisation	0.34x0.34 microns
Plate 08 image f	E7.5	11	Transverse	0.42	H&E	http://dx.doi.org/10.7488/ds/471	Kaufman: NHF.5	Mus Musculus	Histology	Slide Digitisation	0.34x0.34 microns
Plate 08 image g	E7.5	11	Transverse	0.543	H&E	http://dx.doi.org/10.7488/ds/472	Kaufman: NHF.5	Mus Musculus	Histology	Slide Digitisation	0.34x0.34 microns
Plate 08 image i	E7.5	11	Transverse	0.633	H&E	http://dx.doi.org/10.7488/ds/473	Kaufman: NHF.5	Mus Musculus	Histology	Slide Digitisation	0.34x0.34 microns
Plate 08 image j	E7.5	11	Transverse	0.735	H&E	http://dx.doi.org/10.7488/ds/474	Kaufman: NHF.5	Mus Musculus	Histology	Slide Digitisation	0.34x0.34 microns
Plate 08 image k	E7.5	11	Transverse	0.8	H&E	http://dx.doi.org/10.7488/ds/475	Kaufman: NHF.5	Mus Musculus	Histology	Slide Digitisation	0.34x0.34 microns
Plate 08 image l	E7.5	11	Transverse	0.857	H&E	http://dx.doi.org/10.7488/ds/476	Kaufman: NHF.5	Mus Musculus	Histology	Slide Digitisation	0.34x0.34 microns
Plate 08 image l	E7.5	11	Transverse	0.927	H&E	http://dx.doi.org/10.7488/ds/477	Kaufman: NHF.5	Mus Musculus	Histology	Slide Digitisation	0.34x0.34 microns
Plate 09 image a	E7.5-8	12	Transverse	0.041	H&E	http://dx.doi.org/10.7488/ds/478	Kaufman: NUT.7	Mus Musculus	Histology	Slide Digitisation	0.34x0.34 microns
Plate 09 image b	E7.5-8	12	Transverse	0.208	H&E	http://dx.doi.org/10.7488/ds/479	Kaufman: NUT.7	Mus Musculus	Histology	Slide Digitisation	0.34x0.34 microns
Plate 09 image c	E7.5-8	12	Transverse	0.282	H&E	http://dx.doi.org/10.7488/ds/480	Kaufman: NUT.7	Mus Musculus	Histology	Slide Digitisation	0.34x0.34 microns
Plate 09 image d	E7.5-8	12	Transverse	0.347	H&E	http://dx.doi.org/10.7488/ds/481	Kaufman: NUT.7	Mus Musculus	Histology	Slide Digitisation	0.34x0.34 microns
Plate 09 image e	E7.5-8	12	Transverse	0.392	H&E	http://dx.doi.org/10.7488/ds/482	Kaufman: NUT.7	Mus Musculus	Histology	Slide Digitisation	0.34x0.34 microns
Plate 09 image f	E7.5-8	12	Transverse	0.42	H&E	http://dx.doi.org/10.7488/ds/483	Kaufman: NUT.7	Mus Musculus	Histology	Slide Digitisation	0.34x0.34 microns
Plate 09 image g	E7.5-8	12	Transverse	0.457	H&E	http://dx.doi.org/10.7488/ds/484	Kaufman: NUT.7	Mus Musculus	Histology	Slide Digitisation	0.34x0.34 microns
Plate 09 image h	E7.5-8	12	Transverse	0.49	H&E	http://dx.doi.org/10.7488/ds/485	Kaufman: NUT.7	Mus Musculus	Histology	Slide Digitisation	0.34x0.34 microns
Plate 09 image i	E7.5-8	12	Transverse	0.563	H&E	http://dx.doi.org/10.7488/ds/486	Kaufman: NUT.7	Mus Musculus	Histology	Slide Digitisation	0.34x0.34 microns
Plate 09 image j	E7.5-8	12	Transverse	0.629	H&E	http://dx.doi.org/10.7488/ds/487	Kaufman: NUT.7	Mus Musculus	Histology	Slide Digitisation	0.34x0.34 microns
Plate 09 image k	E7.5-8	12	Transverse	0.682	H&E	http://dx.doi.org/10.7488/ds/488	Kaufman: NUT.7	Mus Musculus	Histology	Slide Digitisation	0.34x0.34 microns
Plate 09 image l	E7.5-8	12	Transverse	0.735	H&E	http://dx.doi.org/10.7488/ds/489	Kaufman: NUT.7	Mus Musculus	Histology	Slide Digitisation	0.34x0.34 microns
Plate 09 image m	E7.5-8	12	Transverse	0.784	H&E	http://dx.doi.org/10.7488/ds/490	Kaufman: NUT.7	Mus Musculus	Histology	Slide Digitisation	0.34x0.34 microns
Plate 09 image n	E7.5-8	12	Transverse	0.841	H&E	http://dx.doi.org/10.7488/ds/491	Kaufman: NUT.7	Mus Musculus	Histology	Slide Digitisation	0.34x0.34 microns
Plate 09 image o	E7.5-8	12	Transverse	0.898	H&E	http://dx.doi.org/10.7488/ds/492	Kaufman: NUT.7	Mus Musculus	Histology	Slide Digitisation	0.34x0.34 microns
Plate 09 image p	E7.5-8	12	Transverse	0.943	H&E	http://dx.doi.org/10.7488/ds/493	Kaufman: NUT.7	Mus Musculus	Histology	Slide Digitisation	0.34x0.34 microns
Plate 10 image a	E8	12	Transverse	0.014	H&E	http://dx.doi.org/10.7488/ds/494	Kaufman: NUT.6	Mus Musculus	Histology	Slide Digitisation	0.34x0.34 microns
Plate 10 image b	E8	12	Transverse	0.079	H&E	http://dx.doi.org/10.7488/ds/495	Kaufman: NUT.6	Mus Musculus	Histology	Slide Digitisation	0.34x0.34 microns
Plate 10 image c	E8	12	Transverse	0.116	H&E	http://dx.doi.org/10.7488/ds/496	Kaufman: NUT.6	Mus Musculus	Histology	Slide Digitisation	0.34x0.34 microns
Plate 10 image d	E8	12	Transverse	0.191	H&E	http://dx.doi.org/10.7488/ds/497	Kaufman: NUT.6	Mus Musculus	Histology	Slide Digitisation	0.34x0.34 microns
Plate 10 image e	E8	12	Transverse	0.247	H&E	http://dx.doi.org/10.7488/ds/498	Kaufman: NUT.6	Mus Musculus	Histology	Slide Digitisation	0.34x0.34 microns
Plate 10 image f	E8	12	Transverse	0.312	H&E	http://dx.doi.org/10.7488/ds/499	Kaufman: NUT.6	Mus Musculus	Histology	Slide Digitisation	0.34x0.34 microns
Plate 10 image g	E8	12	Transverse	0.377	H&E	http://dx.doi.org/10.7488/ds/500	Kaufman: NUT.6	Mus Musculus	Histology	Slide Digitisation	0.34x0.34 microns
Plate 10 image h	E8	12	Transverse	0.433	H&E	http://dx.doi.org/10.7488/ds/501	Kaufman: NUT.6	Mus Musculus	Histology	Slide Digitisation	0.34x0.34 microns
Plate 10 image i	E8	12	Transverse	0.465	H&E	http://dx.doi.org/10.7488/ds/502	Kaufman: NUT.6	Mus Musculus	Histology	Slide Digitisation	0.34x0.34 microns
Plate 10 image j	E8	12	Transverse	0.516	H&E	http://dx.doi.org/10.7488/ds/503	Kaufman: NUT.6	Mus Musculus	Histology	Slide Digitisation	0.34x0.34 microns
Plate 10 image k	E8	12	Transverse	0.553	H&E	http://dx.doi.org/10.7488/ds/504	Kaufman: NUT.6	Mus Musculus	Histology	Slide Digitisation	0.34x0.34 microns
Plate 10 image l	E8	12	Transverse	0.614	H&E	http://dx.doi.org/10.7488/ds/505	Kaufman: NUT.6	Mus Musculus	Histology	Slide Digitisation	0.34x0.34 microns
Plate 10 image m	E8	12	Transverse	0.642	H&E	http://dx.doi.org/10.7488/ds/506	Kaufman: NUT.6	Mus Musculus	Histology	Slide Digitisation	0.34x0.34 microns
Plate 10 image n	E8	12	Transverse	0.684	H&E	http://dx.doi.org/10.7488/ds/507	Kaufman: NUT.6	Mus Musculus	Histology	Slide Digitisation	0.34x0.34 microns
Plate 10 image o	E8	12	Transverse	0.721	H&E	http://dx.doi.org/10.7488/ds/508	Kaufman: NUT.6	Mus Musculus	Histology	Slide Digitisation	0.34x0.34 microns
Plate 10 image p	E8	12	Transverse	0.777	H&E	http://dx.doi.org/10.7488/ds/509	Kaufman: NUT.6	Mus Musculus	Histology	Slide Digitisation	0.34x0.34 microns
Plate 10 image q	E8	12	Transverse	0.819	H&E	http://dx.doi.org/10.7488/ds/510	Kaufman: NUT.6	Mus Musculus	Histology	Slide Digitisation	0.34x0.34 microns
Plate 10 image r	E8	12	Transverse	0.851	H&E	http://dx.doi.org/10.7488/ds/511	Kaufman: NUT.6	Mus Musculus	Histology	Slide Digitisation	0.34x0.34 microns
Plate 10 image s	E8	12	Transverse	0.893	H&E	http://dx.doi.org/10.7488/ds/512	Kaufman: NUT.6	Mus Musculus	Histology	Slide Digitisation	0.34x0.34 microns
Plate 10 image t	E8	12	Transverse	0.94	H&E	http://dx.doi.org/10.7488/ds/513	Kaufman: NUT.6	Mus Musculus	Histology	Slide Digitisation	0.34x0.34 microns
Plate 11 image a	E8	12	Transverse	0.081	H&E	http://dx.doi.org/10.7488/ds/514	Kaufman: NUT.3	Mus Musculus	Histology	Slide Digitisation	0.34x0.34 microns
Plate 11 image b	E8	12	Transverse	0.154	H&E	http://dx.doi.org/10.7488/ds/515	Kaufman: NUT.3	Mus Musculus	Histology	Slide Digitisation	0.34x0.34 microns
Plate 11 image c	E8	12	Transverse	0.201	H&E	http://dx.doi.org/10.7488/ds/516	Kaufman: NUT.3	Mus Musculus	Histology	Slide Digitisation	0.34x0.34 microns
Plate 11 image d	E8	12	Transverse	0.268	H&E	http://dx.doi.org/10.7488/ds/517	Kaufman: NUT.3	Mus Musculus	Histology	Slide Digitisation	0.34x0.34 microns
Plate 11 image e	E8	12	Transverse	0.302	H&E	http://dx.doi.org/10.7488/ds/518	Kaufman: NUT.3	Mus Musculus	Histology	Slide Digitisation	0.34x0.34 microns
Plate 11 image f	E8	12	Transverse	0.376	H&E	http://dx.doi.org/10.7488/ds/519	Kaufman: NUT.3	Mus Musculus	Histology	Slide Digitisation	0.34x0.34 microns
Plate 11 image g	E8	12	Transverse	0.416	H&E	http://dx.doi.org/10.7488/ds/520	Kaufman: NUT.3	Mus Musculus	Histology	Slide Digitisation	0.34x0.34 microns
Plate 11 image h	E8	12	Transverse	0.49	H&E	http://dx.doi.org/10.7488/ds/521	Kaufman: NUT.3	Mus Musculus	Histology	Slide Digitisation	0.34x0.34 microns
Plate 11 image i	E8	12	Transverse	0.597	H&E	http://dx.doi.org/10.7488/ds/522	Kaufman: NUT.3	Mus Musculus	Histology	Slide Digitisation	0.34x0.34 microns
Plate 11 image j	E8	12	Transverse	0.671	H&E	http://dx.doi.org/10.7488/ds/523	Kaufman: NUT.3	Mus Musculus	Histology	Slide Digitisation	0.34x0.34 microns
Plate 11 image k	E8	12	Transverse	0.711	H&E	http://dx.doi.org/10.7488/ds/524	Kaufman: NUT.3	Mus Musculus	Histology	Slide Digitisation	0.34x0.34 microns
Plate 11 image l	E8	12	Transverse	0.745	H&E	http://dx.doi.org/10.7488/ds/525	Kaufman: NUT.3	Mus Musculus	Histology	Slide Digitisation	0.34x0.34 microns
Plate 11 image m	E8	12	Transverse	0.846	H&E	http://dx.doi.org/10.7488/ds/526	Kaufman: NUT.3	Mus Musculus	Histology	Slide Digitisation	0.34x0.34 microns
Plate 11 image n	E8	12	Transverse	0.899	H&E	http://dx.doi.org/10.7488/ds/527	Kaufman: NUT.3	Mus Musculus	Histology	Slide Digitisation	0.34x0.34 microns
Plate 11 image o	E8	12	Transverse	0.94	H&E	http://dx.doi.org/10.7488/ds/528	Kaufman: NUT.3	Mus Musculus	Histology	Slide Digitisation	0.34x0.34 microns
Plate 12 image a	E8-8.5	13	Transverse	0.085	H&E	http://dx.doi.org/10.7488/ds/529	Kaufman: NUT.4	Mus Musculus	Histology	Slide Digitisation	0.34x0.34 microns
Plate 12 image b	E8-8.5	13	Transverse	0.174	H&E	http://dx.doi.org/10.7488/ds/530	Kaufman: NUT.4	Mus Musculus	Histology	Slide Digitisation	0.34x0.34 microns
Plate 12 image c	E8-8.5	13	Transverse	0.239	H&E	http://dx.doi.org/10.7488/ds/531	Kaufman: NUT.4	Mus Musculus	Histology	Slide Digitisation	0.34x0.34 microns
Plate 12 image d	E8-8.5	13	Transverse	0.277	H&E	http://dx.doi.org/10.7488/ds/532	Kaufman: NUT.4	Mus Musculus	Histology	Slide Digitisation	0.34x0.34 microns
Plate 12 image e	E8-8.5	13	Transverse	0.315	H&E	http://dx.doi.org/10.7488/ds/533	Kaufman: NUT.4	Mus Musculus	Histology	Slide Digitisation	0.34x0.34 microns
Plate 12 image f	E8-8.5	13	Transverse	0.347	H&E	http://dx.doi.org/10.7488/ds/534	Kaufman: NUT.4	Mus Musculus	Histology	Slide Digitisation	0.34x0.34 microns
Plate 12 image g	E8-8.5	13	Transverse	0.376	H&E	http://dx.doi.org/10.7488/ds/535	Kaufman: NUT.4	Mus Musculus	Histology	Slide Digitisation	0.34x0.34 microns
Plate 12 image h	E8-8.5	13	Transverse	0.404	H&E	http://dx.doi.org/10.7488/ds/536	Kaufman: NUT.4	Mus Musculus	Histology	Slide Digitisation	0.34x0.34 microns
Plate 12 image i	E8-8.5	13	Transverse	0.432	H&E	http://dx.doi.org/10.7488/ds/537	Kaufman: NUT.4	Mus Musculus	Histology	Slide Digitisation	0.34x0.34 microns
Plate 12 image j	E8-8.5	13	Transverse	0.469	H&E	http://dx.doi.org/10.7488/ds/538	Kaufman: NUT.4	Mus Musculus	Histology	Slide Digitisation	0.34x0.34 microns
Plate 12 image k	E8-8.5	13	Transverse	0.516	H&E	http://dx.doi.org/10.7488/ds/539	Kaufman: NUT.4	Mus Musculus	Histology	Slide Digitisation	0.34x0.34 microns
Plate 12 image l	E8-8.5	13	Transverse	0.545	H&E	http://dx.doi.org/10.7488/ds/540	Kaufman: NUT.4	Mus Musculus	Histology	Slide Digitisation	0.34x0.34 microns
Plate 12 image m	E8-8.5	13	Transverse	0.573	H&E	http://dx.doi.org/10.7488/ds/541	Kaufman: NUT.4	Mus Musculus	Histology	Slide Digitisation	0.34x0.34 microns
Plate 12 image n	E8-8.5	13	Transverse	0.606	H&E	http://dx.doi.org/10.7488/ds/542	Kaufman: NUT.4	Mus Musculus	Histology	Slide Digitisation	0.34x0.34 microns
Plate 12 image o	E8-8.5	13	Transverse	0.638	H&E	http://dx.doi.org/10.7488/ds/543	Kaufman: NUT.4	Mus Musculus	Histology	Slide Digitisation	0.34x0.34 microns
Plate 12 image p	E8-8.5	13	Transverse	0.676	H&E	http://dx.doi.org/10.7488/ds/544	Kaufman: NUT.4	Mus Musculus	Histology	Slide Digitisation	0.34x0.34 microns
Plate 12 image q	E8-8.5	13	Transverse	0.746	H&E	http://dx.doi.org/10.7488/ds/545	Kaufman: NUT.4	Mus Musculus	Histology	Slide Digitisation	0.34x0.34 microns
Plate 12 image r	E8-8.5	13	Transverse	0.831	H&E	http://dx.doi.org/10.7488/ds/546	Kaufman: NUT.4	Mus Musculus	Histology	Slide Digitisation	0.34x0.34 microns
Plate 12 image s	E8-8.5	13	Transverse	0.887	H&E	http://dx.doi.org/10.7488/ds/547	Kaufman: NUT.4	Mus Musculus	Histology	Slide Digitisation	0.34x0.34 microns
Plate 12 image t	E8-8.5	13	Transverse	0.934	H&E	http://dx.doi.org/10.7488/ds/548	Kaufman: NUT.4	Mus Musculus	Histology	Slide Digitisation	0.34x0.34 microns
Plate 13a image a	E8-8.5	13	Transverse	0.064	H&E	http://dx.doi.org/10.7488/ds/549	Kaufman: NUT.9	Mus Musculus	Histology	Slide Digitisation	0.34x0.34 microns
Plate 13a image b	E8-8.5	13	Transverse	0.092	H&E	http://dx.doi.org/10.7488/ds/550	Kaufman: NUT.9	Mus Musculus	Histology	Slide Digitisation	0.34x0.34 microns
Plate 13a image c	E8-8.5	13	Transverse	0.161	H&E	http://dx.doi.org/10.7488/ds/551	Kaufman: NUT.9	Mus Musculus	Histology	Slide Digitisation	0.34x0.34 microns
Plate 13a image d	E8-8.5	13	Transverse	0.197	H&E	http://dx.doi.org/10.7488/ds/552	Kaufman: NUT.9	Mus Musculus	Histology	Slide Digitisation	0.34x0.34 microns
Plate 13a image e	E8-8.5	13	Transverse	0.257	H&E	http://dx.doi.org/10.7488/ds/553	Kaufman: NUT.9	Mus Musculus	Histology	Slide Digitisation	0.34x0.34 microns
Plate 13a image f	E8-8.5	13	Transverse	0.294	H&E	http://dx.doi.org/10.7488/ds/554	Kaufman: NUT.9	Mus Musculus	Histology	Slide Digitisation	0.34x0.34 microns
Plate 13a image g	E8-8.5	13	Transverse	0.339	H&E	http://dx.doi.org/10.7488/ds/555	Kaufman: NUT.9	Mus Musculus	Histology	Slide Digitisation	0.34x0.34 microns
Plate 13a image h	E8-8.5	13	Transverse	0.381	H&E	http://dx.doi.org/10.7488/ds/556	Kaufman: NUT.9	Mus Musculus	Histology	Slide Digitisation	0.34x0.34 microns
Plate 13a image i	E8-8.5	13	Transverse	0.422	H&E	http://dx.doi.org/10.7488/ds/557	Kaufman: NUT.9	Mus Musculus	Histology	Slide Digitisation	0.34x0.34 microns
Plate 13a image j	E8-8.5	13	Transverse	0.454	H&E	http://dx.doi.org/10.7488/ds/558	Kaufman: NUT.9	Mus Musculus	Histology	Slide Digitisation	0.34x0.34 microns
Plate 13a image k	E8-8.5	13	Transverse	0.486	H&E	http://dx.doi.org/10.7488/ds/559	Kaufman: NUT.9	Mus Musculus	Histology	Slide Digitisation	0.34x0.34 microns
Plate 13a image l	E8-8.5	13	Transverse	0.518	H&E	http://dx.doi.org/10.7488/ds/560	Kaufman: NUT.9	Mus Musculus	Histology	Slide Digitisation	0.34x0.34 microns
Plate 13b image a	E8-8.5	13	Transverse	0.555	H&E	http://dx.doi.org/10.7488/ds/561	Kaufman: NUT.9	Mus Musculus	Histology	Slide Digitisation	0.34x0.34 microns
Plate 13b image b	E8-8.5	13	Transverse	0.587	H&E	http://dx.doi.org/10.7488/ds/562	Kaufman: NUT.9	Mus Musculus	Histology	Slide Digitisation	0.34x0.34 microns
Plate 13b image c	E8-8.5	13	Transverse	0.624	H&E	http://dx.doi.org/10.7488/ds/563	Kaufman: NUT.9	Mus Musculus	Histology	Slide Digitisation	0.34x0.34 microns
Plate 13b image d	E8-8.5	13	Transverse	0.67	H&E	http://dx.doi.org/10.7488/ds/564	Kaufman: NUT.9	Mus Musculus	Histology	Slide Digitisation	0.34x0.34 microns
Plate 13b image e	E8-8.5	13	Transverse	0.702	H&E	http://dx.doi.org/10.7488/ds/565	Kaufman: NUT.9	Mus Musculus	Histology	Slide Digitisation	0.34x0.34 microns
Plate 13b image f	E8-8.5	13	Transverse	0.729	H&E	http://dx.doi.org/10.7488/ds/566	Kaufman: NUT.9	Mus Musculus	Histology	Slide Digitisation	0.34x0.34 microns
Plate 13b image g	E8-8.5	13	Transverse	0.766	H&E	http://dx.doi.org/10.7488/ds/567	Kaufman: NUT.9	Mus Musculus	Histology	Slide Digitisation	0.34x0.34 microns
Plate 13b image h	E8-8.5	13	Transverse	0.784	H&E	http://dx.doi.org/10.7488/ds/568	Kaufman: NUT.9	Mus Musculus	Histology	Slide Digitisation	0.34x0.34 microns
Plate 13b image i	E8-8.5	13	Transverse	0.835	H&E	http://dx.doi.org/10.7488/ds/569	Kaufman: NUT.9	Mus Musculus	Histology	Slide Digitisation	0.34x0.34 microns
Plate 13b image j	E8-8.5	13	Transverse	0.89	H&E	http://dx.doi.org/10.7488/ds/570	Kaufman: NUT.9	Mus Musculus	Histology	Slide Digitisation	0.34x0.34 microns
Plate 13b image k	E8-8.5	13	Transverse	0.945	H&E	http://dx.doi.org/10.7488/ds/571	Kaufman: NUT.9	Mus Musculus	Histology	Slide Digitisation	0.34x0.34 microns
Plate 13b image l	E8-8.5	13	Transverse	0.982	H&E	http://dx.doi.org/10.7488/ds/572	Kaufman: NUT.9	Mus Musculus	Histology	Slide Digitisation	0.34x0.34 microns
Plate 14a image a	E8-8.5	13	Transverse	0.045	H&E	http://dx.doi.org/10.7488/ds/573	Kaufman: PT.H	Mus Musculus	Histology	Slide Digitisation	0.34x0.34 microns
Plate 14a image b	E8-8.5	13	Transverse	0.07	H&E	http://dx.doi.org/10.7488/ds/574	Kaufman: PT.H	Mus Musculus	Histology	Slide Digitisation	0.34x0.34 microns
Plate 14a image c	E8-8.5	13	Transverse	0.103	H&E	http://dx.doi.org/10.7488/ds/575	Kaufman: PT.H	Mus Musculus	Histology	Slide Digitisation	0.34x0.34 microns
Plate 14a image d	E8-8.5	13	Transverse	0.157	H&E	http://dx.doi.org/10.7488/ds/576	Kaufman: PT.H	Mus Musculus	Histology	Slide Digitisation	0.34x0.34 microns
Plate 14a image e	E8-8.5	13	Transverse	0.211	H&E	http://dx.doi.org/10.7488/ds/577	Kaufman: PT.H	Mus Musculus	Histology	Slide Digitisation	0.34x0.34 microns
Plate 14a image f	E8-8.5	13	Transverse	0.26	H&E	http://dx.doi.org/10.7488/ds/578	Kaufman: PT.H	Mus Musculus	Histology	Slide Digitisation	0.34x0.34 microns
Plate 14a image g	E8-8.5	13	Transverse	0.281	H&E	http://dx.doi.org/10.7488/ds/579	Kaufman: PT.H	Mus Musculus	Histology	Slide Digitisation	0.34x0.34 microns
Plate 14a image h	E8-8.5	13	Transverse	0.318	H&E	http://dx.doi.org/10.7488/ds/580	Kaufman: PT.H	Mus Musculus	Histology	Slide Digitisation	0.34x0.34 microns
Plate 14a image i	E8-8.5	13	Transverse	0.364	H&E	http://dx.doi.org/10.7488/ds/581	Kaufman: PT.H	Mus Musculus	Histology	Slide Digitisation	0.34x0.34 microns
Plate 14a image j	E8-8.5	13	Transverse	0.388	H&E	http://dx.doi.org/10.7488/ds/582	Kaufman: PT.H	Mus Musculus	Histology	Slide Digitisation	0.34x0.34 microns
Plate 14a image k	E8-8.5	13	Transverse	0.417	H&E	http://dx.doi.org/10.7488/ds/583	Kaufman: PT.H	Mus Musculus	Histology	Slide Digitisation	0.34x0.34 microns
Plate 14a image l	E8-8.5	13	Transverse	0.455	H&E	http://dx.doi.org/10.7488/ds/584	Kaufman: PT.H	Mus Musculus	Histology	Slide Digitisation	0.34x0.34 microns
Plate 14b image a	E8-8.5	13	Transverse	0.492	H&E	http://dx.doi.org/10.7488/ds/585	Kaufman: PT.H	Mus Musculus	Histology	Slide Digitisation	0.34x0.34 microns
Plate 14b image b	E8-8.5	13	Transverse	0.517	H&E	http://dx.doi.org/10.7488/ds/586	Kaufman: PT.H	Mus Musculus	Histology	Slide Digitisation	0.34x0.34 microns
Plate 14b image c	E8-8.5	13	Transverse	0.545	H&E	http://dx.doi.org/10.7488/ds/587	Kaufman: PT.H	Mus Musculus	Histology	Slide Digitisation	0.34x0.34 microns
Plate 14b image d	E8-8.5	13	Transverse	0.574	H&E	http://dx.doi.org/10.7488/ds/588	Kaufman: PT.H	Mus Musculus	Histology	Slide Digitisation	0.34x0.34 microns
Plate 14b image e	E8-8.5	13	Transverse	0.603	H&E	http://dx.doi.org/10.7488/ds/589	Kaufman: PT.H	Mus Musculus	Histology	Slide Digitisation	0.34x0.34 microns
Plate 14b image f	E8-8.5	13	Transverse	0.628	H&E	http://dx.doi.org/10.7488/ds/590	Kaufman: PT.H	Mus Musculus	Histology	Slide Digitisation	0.34x0.34 microns
Plate 14b image g	E8-8.5	13	Transverse	0.661	H&E	http://dx.doi.org/10.7488/ds/591	Kaufman: PT.H	Mus Musculus	Histology	Slide Digitisation	0.34x0.34 microns
Plate 14b image h	E8-8.5	13	Transverse	0.707	H&E	http://dx.doi.org/10.7488/ds/592	Kaufman: PT.H	Mus Musculus	Histology	Slide Digitisation	0.34x0.34 microns
Plate 14b image i	E8-8.5	13	Transverse	0.773	H&E	http://dx.doi.org/10.7488/ds/593	Kaufman: PT.H	Mus Musculus	Histology	Slide Digitisation	0.34x0.34 microns
Plate 14b image j	E8-8.5	13	Transverse	0.843	H&E	http://dx.doi.org/10.7488/ds/594	Kaufman: PT.H	Mus Musculus	Histology	Slide Digitisation	0.34x0.34 microns
Plate 14b image k	E8-8.5	13	Transverse	0.913	H&E	http://dx.doi.org/10.7488/ds/595	Kaufman: PT.H	Mus Musculus	Histology	Slide Digitisation	0.34x0.34 microns
Plate 14b image l	E8-8.5	13	Transverse	0.959	H&E	http://dx.doi.org/10.7488/ds/596	Kaufman: PT.H	Mus Musculus	Histology	Slide Digitisation	0.34x0.34 microns
Plate 15a image a	E8.5	13-14	Transverse	0.022	H&E	http://dx.doi.org/10.7488/ds/1322	Kaufman: N7.8.T4	Mus Musculus	Histology	Slide Digitisation	0.34x0.34 microns
Plate 15a image b	E8.5	13-14	Transverse	0.065	H&E	http://dx.doi.org/10.7488/ds/1323	Kaufman: N7.8.T4	Mus Musculus	Histology	Slide Digitisation	0.34x0.34 microns
Plate 15a image c	E8.5	13-14	Transverse	0.105	H&E	http://dx.doi.org/10.7488/ds/1324	Kaufman: N7.8.T4	Mus Musculus	Histology	Slide Digitisation	0.34x0.34 microns
Plate 15a image d	E8.5	13-14	Transverse	0.135	H&E	http://dx.doi.org/10.7488/ds/1325	Kaufman: N7.8.T4	Mus Musculus	Histology	Slide Digitisation	0.34x0.34 microns
Plate 15a image e	E8.5	13-14	Transverse	0.175	H&E	http://dx.doi.org/10.7488/ds/1326	Kaufman: N7.8.T4	Mus Musculus	Histology	Slide Digitisation	0.34x0.34 microns
Plate 15a image f	E8.5	13-14	Transverse	0.244	H&E	http://dx.doi.org/10.7488/ds/1327	Kaufman: N7.8.T4	Mus Musculus	Histology	Slide Digitisation	0.34x0.34 microns
Plate 15a image g	E8.5	13-14	Transverse	0.28	H&E	http://dx.doi.org/10.7488/ds/372	Kaufman: N7.8.T4	Mus Musculus	Histology	Slide Digitisation	0.34x0.34 microns
Plate 15a image h	E8.5	13-14	Transverse	0.316	H&E	http://dx.doi.org/10.7488/ds/373	Kaufman: N7.8.T4	Mus Musculus	Histology	Slide Digitisation	0.34x0.34 microns
Plate 15a image i	E8.5	13-14	Transverse	0.342	H&E	http://dx.doi.org/10.7488/ds/374	Kaufman: N7.8.T4	Mus Musculus	Histology	Slide Digitisation	0.34x0.34 microns
Plate 15a image j	E8.5	13-14	Transverse	0.385	H&E	http://dx.doi.org/10.7488/ds/375	Kaufman: N7.8.T4	Mus Musculus	Histology	Slide Digitisation	0.34x0.34 microns
Plate 15a image k	E8.5	13-14	Transverse	0.425	H&E	http://dx.doi.org/10.7488/ds/376	Kaufman: N7.8.T4	Mus Musculus	Histology	Slide Digitisation	0.34x0.34 microns
Plate 15a image l	E8.5	13-14	Transverse	0.476	H&E	http://dx.doi.org/10.7488/ds/377	Kaufman: N7.8.T4	Mus Musculus	Histology	Slide Digitisation	0.34x0.34 microns
Plate 15a image m	E8.5	13-14	Transverse	0.516	H&E	http://dx.doi.org/10.7488/ds/378	Kaufman: N7.8.T4	Mus Musculus	Histology	Slide Digitisation	0.34x0.34 microns
Plate 15a image n	E8.5	13-14	Transverse	0.549	H&E	http://dx.doi.org/10.7488/ds/379	Kaufman: N7.8.T4	Mus Musculus	Histology	Slide Digitisation	0.34x0.34 microns
Plate 15a image o	E8.5	13-14	Transverse	0.578	H&E	http://dx.doi.org/10.7488/ds/380	Kaufman: N7.8.T4	Mus Musculus	Histology	Slide Digitisation	0.34x0.34 microns
Plate 15a image p	E8.5	13-14	Transverse	0.625	H&E	http://dx.doi.org/10.7488/ds/381	Kaufman: N7.8.T4	Mus Musculus	Histology	Slide Digitisation	0.34x0.34 microns
Plate 15b image a	E8.5	13-14	Transverse	0.658	H&E	http://dx.doi.org/10.7488/ds/382	Kaufman: N7.8.T4	Mus Musculus	Histology	Slide Digitisation	0.34x0.34 microns
Plate 15b image b	E8.5	13-14	Transverse	0.716	H&E	http://dx.doi.org/10.7488/ds/383	Kaufman: N7.8.T4	Mus Musculus	Histology	Slide Digitisation	0.34x0.34 microns
Plate 15b image c	E8.5	13-14	Transverse	0.793	H&E	http://dx.doi.org/10.7488/ds/384	Kaufman: N7.8.T4	Mus Musculus	Histology	Slide Digitisation	0.34x0.34 microns
Plate 15b image d	E8.5	13-14	Transverse	0.815	H&E	http://dx.doi.org/10.7488/ds/385	Kaufman: N7.8.T4	Mus Musculus	Histology	Slide Digitisation	0.34x0.34 microns
Plate 15b image e	E8.5	13-14	Transverse	0.855	H&E	http://dx.doi.org/10.7488/ds/386	Kaufman: N7.8.T4	Mus Musculus	Histology	Slide Digitisation	0.34x0.34 microns
Plate 15b image f	E8.5	13-14	Transverse	0.887	H&E	http://dx.doi.org/10.7488/ds/387	Kaufman: N7.8.T4	Mus Musculus	Histology	Slide Digitisation	0.34x0.34 microns
Plate 15b image g	E8.5	13-14	Transverse	0.909	H&E	http://dx.doi.org/10.7488/ds/388	Kaufman: N7.8.T4	Mus Musculus	Histology	Slide Digitisation	0.34x0.34 microns
Plate 15b image h	E8.5	13-14	Transverse	0.935	H&E	http://dx.doi.org/10.7488/ds/389	Kaufman: N7.8.T4	Mus Musculus	Histology	Slide Digitisation	0.34x0.34 microns
Plate 15b image i	E8.5	13-14	Transverse	0.964	H&E	http://dx.doi.org/10.7488/ds/390	Kaufman: N7.8.T4	Mus Musculus	Histology	Slide Digitisation	0.34x0.34 microns
Plate 15b image j	E8.5	13-14	Transverse	0.982	H&E	http://dx.doi.org/10.7488/ds/391	Kaufman: N7.8.T4	Mus Musculus	Histology	Slide Digitisation	0.34x0.34 microns
Plate 16a image a	E8.5-9	13-14	Transverse	0.058	H&E	http://dx.doi.org/10.7488/ds/597	Kaufman: N7.8.T2	Mus Musculus	Histology	Slide Digitisation	0.34x0.34 microns
Plate 16a image b	E8.5-9	13-14	Transverse	0.127	H&E	http://dx.doi.org/10.7488/ds/598	Kaufman: N7.8.T2	Mus Musculus	Histology	Slide Digitisation	0.34x0.34 microns
Plate 16a image c	E8.5-9	13-14	Transverse	0.189	H&E	http://dx.doi.org/10.7488/ds/599	Kaufman: N7.8.T2	Mus Musculus	Histology	Slide Digitisation	0.34x0.34 microns
Plate 16a image d	E8.5-9	13-14	Transverse	0.243	H&E	http://dx.doi.org/10.7488/ds/600	Kaufman: N7.8.T2	Mus Musculus	Histology	Slide Digitisation	0.34x0.34 microns
Plate 16a image e	E8.5-9	13-14	Transverse	0.286	H&E	http://dx.doi.org/10.7488/ds/601	Kaufman: N7.8.T2	Mus Musculus	Histology	Slide Digitisation	0.34x0.34 microns
Plate 16a image f	E8.5-9	13-14	Transverse	0.324	H&E	http://dx.doi.org/10.7488/ds/602	Kaufman: N7.8.T2	Mus Musculus	Histology	Slide Digitisation	0.34x0.34 microns
Plate 16a image g	E8.5-9	13-14	Transverse	0.351	H&E	http://dx.doi.org/10.7488/ds/603	Kaufman: N7.8.T2	Mus Musculus	Histology	Slide Digitisation	0.34x0.34 microns
Plate 16a image h	E8.5-9	13-14	Transverse	0.378	H&E	http://dx.doi.org/10.7488/ds/604	Kaufman: N7.8.T2	Mus Musculus	Histology	Slide Digitisation	0.34x0.34 microns
Plate 16a image i	E8.5-9	13-14	Transverse	0.417	H&E	http://dx.doi.org/10.7488/ds/605	Kaufman: N7.8.T2	Mus Musculus	Histology	Slide Digitisation	0.34x0.34 microns
Plate 16a image j	E8.5-9	13-14	Transverse	0.44	H&E	http://dx.doi.org/10.7488/ds/606	Kaufman: N7.8.T2	Mus Musculus	Histology	Slide Digitisation	0.34x0.34 microns
Plate 16a image k	E8.5-9	13-14	Transverse	0.467	H&E	http://dx.doi.org/10.7488/ds/607	Kaufman: N7.8.T2	Mus Musculus	Histology	Slide Digitisation	0.34x0.34 microns
Plate 16a image l	E8.5-9	13-14	Transverse	0.494	H&E	http://dx.doi.org/10.7488/ds/608	Kaufman: N7.8.T2	Mus Musculus	Histology	Slide Digitisation	0.34x0.34 microns
Plate 16b image a	E8.5-9	13-14	Transverse	0.525	H&E	http://dx.doi.org/10.7488/ds/609	Kaufman: N7.8.T2	Mus Musculus	Histology	Slide Digitisation	0.34x0.34 microns
Plate 16b image b	E8.5-9	13-14	Transverse	0.556	H&E	http://dx.doi.org/10.7488/ds/610	Kaufman: N7.8.T2	Mus Musculus	Histology	Slide Digitisation	0.34x0.34 microns
Plate 16b image c	E8.5-9	13-14	Transverse	0.583	H&E	http://dx.doi.org/10.7488/ds/611	Kaufman: N7.8.T2	Mus Musculus	Histology	Slide Digitisation	0.34x0.34 microns
Plate 16b image d	E8.5-9	13-14	Transverse	0.614	H&E	http://dx.doi.org/10.7488/ds/612	Kaufman: N7.8.T2	Mus Musculus	Histology	Slide Digitisation	0.34x0.34 microns
Plate 16b image e	E8.5-9	13-14	Transverse	0.637	H&E	http://dx.doi.org/10.7488/ds/613	Kaufman: N7.8.T2	Mus Musculus	Histology	Slide Digitisation	0.34x0.34 microns
Plate 16b image f	E8.5-9	13-14	Transverse	0.664	H&E	http://dx.doi.org/10.7488/ds/614	Kaufman: N7.8.T2	Mus Musculus	Histology	Slide Digitisation	0.34x0.34 microns
Plate 16b image g	E8.5-9	13-14	Transverse	0.699	H&E	http://dx.doi.org/10.7488/ds/615	Kaufman: N7.8.T2	Mus Musculus	Histology	Slide Digitisation	0.34x0.34 microns
Plate 16b image h	E8.5-9	13-14	Transverse	0.726	H&E	http://dx.doi.org/10.7488/ds/616	Kaufman: N7.8.T2	Mus Musculus	Histology	Slide Digitisation	0.34x0.34 microns
Plate 16b image i	E8.5-9	13-14	Transverse	0.799	H&E	http://dx.doi.org/10.7488/ds/617	Kaufman: N7.8.T2	Mus Musculus	Histology	Slide Digitisation	0.34x0.34 microns
Plate 16b image j	E8.5-9	13-14	Transverse	0.83	H&E	http://dx.doi.org/10.7488/ds/618	Kaufman: N7.8.T2	Mus Musculus	Histology	Slide Digitisation	0.34x0.34 microns
Plate 16b image k	E8.5-9	13-14	Transverse	0.88	H&E	http://dx.doi.org/10.7488/ds/619	Kaufman: N7.8.T2	Mus Musculus	Histology	Slide Digitisation	0.34x0.34 microns
Plate 16b image l	E8.5-9	13-14	Transverse	0.934	H&E	http://dx.doi.org/10.7488/ds/620	Kaufman: N7.8.T2	Mus Musculus	Histology	Slide Digitisation	0.34x0.34 microns
Plate 17 image a	E9	14	Sagittal	0.712	H&E	http://dx.doi.org/10.7488/ds/621	Kaufman: D10(early) Sag	Mus Musculus	Histology	Slide Digitisation	0.34x0.34 microns
Plate 17 image b	E9	14	Sagittal	0.648	H&E	http://dx.doi.org/10.7488/ds/622	Kaufman: D10(early) Sag	Mus Musculus	Histology	Slide Digitisation	0.34x0.34 microns
Plate 17 image c	E9	14	Sagittal	0.576	H&E	http://dx.doi.org/10.7488/ds/623	Kaufman: D10(early) Sag	Mus Musculus	Histology	Slide Digitisation	0.34x0.34 microns
Plate 17 image d	E9	14	Sagittal	0.536	H&E	http://dx.doi.org/10.7488/ds/624	Kaufman: D10(early) Sag	Mus Musculus	Histology	Slide Digitisation	0.34x0.34 microns
Plate 17 image e	E9	14	Sagittal	0.488	H&E	http://dx.doi.org/10.7488/ds/625	Kaufman: D10(early) Sag	Mus Musculus	Histology	Slide Digitisation	0.34x0.34 microns
Plate 17 image f	E9	14	Sagittal	0.432	H&E	http://dx.doi.org/10.7488/ds/626	Kaufman: D10(early) Sag	Mus Musculus	Histology	Slide Digitisation	0.34x0.34 microns
Plate 17 image g	E9	14	Sagittal	0.344	H&E	http://dx.doi.org/10.7488/ds/627	Kaufman: D10(early) Sag	Mus Musculus	Histology	Slide Digitisation	0.34x0.34 microns
Plate 17 image h	E9	14	Sagittal	0.288	H&E	http://dx.doi.org/10.7488/ds/628	Kaufman: D10(early) Sag	Mus Musculus	Histology	Slide Digitisation	0.34x0.34 microns
Plate 17 image i	E9	14	Sagittal	0.24	H&E	http://dx.doi.org/10.7488/ds/629	Kaufman: D10(early) Sag	Mus Musculus	Histology	Slide Digitisation	0.34x0.34 microns
Plate 18a image a	E9	14	Transverse	0.041	H&E	http://dx.doi.org/10.7488/ds/630	Kaufman: NT.1	Mus Musculus	Histology	Slide Digitisation	0.34x0.34 microns
Plate 18a image b	E9	14	Transverse	0.116	H&E	http://dx.doi.org/10.7488/ds/631	Kaufman: NT.1	Mus Musculus	Histology	Slide Digitisation	0.34x0.34 microns
Plate 18a image c	E9	14	Transverse	0.165	H&E	http://dx.doi.org/10.7488/ds/632	Kaufman: NT.1	Mus Musculus	Histology	Slide Digitisation	0.34x0.34 microns
Plate 18a image d	E9	14	Transverse	0.217	H&E	http://dx.doi.org/10.7488/ds/633	Kaufman: NT.1	Mus Musculus	Histology	Slide Digitisation	0.34x0.34 microns
Plate 18a image e	E9	14	Transverse	0.247	H&E	http://dx.doi.org/10.7488/ds/634	Kaufman: NT.1	Mus Musculus	Histology	Slide Digitisation	0.34x0.34 microns
Plate 18a image f	E9	14	Transverse	0.296	H&E	http://dx.doi.org/10.7488/ds/635	Kaufman: NT.1	Mus Musculus	Histology	Slide Digitisation	0.34x0.34 microns
Plate 18a image g	E9	14	Transverse	0.33	H&E	http://dx.doi.org/10.7488/ds/636	Kaufman: NT.1	Mus Musculus	Histology	Slide Digitisation	0.34x0.34 microns
Plate 18a image h	E9	14	Transverse	0.356	H&E	http://dx.doi.org/10.7488/ds/637	Kaufman: NT.1	Mus Musculus	Histology	Slide Digitisation	0.34x0.34 microns
Plate 18a image i	E9	14	Transverse	0.378	H&E	http://dx.doi.org/10.7488/ds/638	Kaufman: NT.1	Mus Musculus	Histology	Slide Digitisation	0.34x0.34 microns
Plate 18a image j	E9	14	Transverse	0.412	H&E	http://dx.doi.org/10.7488/ds/639	Kaufman: NT.1	Mus Musculus	Histology	Slide Digitisation	0.34x0.34 microns
Plate 18a image k	E9	14	Transverse	0.446	H&E	http://dx.doi.org/10.7488/ds/640	Kaufman: NT.1	Mus Musculus	Histology	Slide Digitisation	0.34x0.34 microns
Plate 18a image l	E9	14	Transverse	0.468	H&E	http://dx.doi.org/10.7488/ds/641	Kaufman: NT.1	Mus Musculus	Histology	Slide Digitisation	0.34x0.34 microns
Plate 18a image m	E9	14	Transverse	0.491	H&E	http://dx.doi.org/10.7488/ds/642	Kaufman: NT.1	Mus Musculus	Histology	Slide Digitisation	0.34x0.34 microns
Plate 18a image n	E9	14	Transverse	0.513	H&E	http://dx.doi.org/10.7488/ds/643	Kaufman: NT.1	Mus Musculus	Histology	Slide Digitisation	0.34x0.34 microns
Plate 18a image o	E9	14	Transverse	0.532	H&E	http://dx.doi.org/10.7488/ds/644	Kaufman: NT.1	Mus Musculus	Histology	Slide Digitisation	0.34x0.34 microns
Plate 18b image a	E9	14	Transverse	0.566	H&E	http://dx.doi.org/10.7488/ds/645	Kaufman: NT.1	Mus Musculus	Histology	Slide Digitisation	0.34x0.34 microns
Plate 18b image b	E9	14	Transverse	0.581	H&E	http://dx.doi.org/10.7488/ds/646	Kaufman: NT.1	Mus Musculus	Histology	Slide Digitisation	0.34x0.34 microns
Plate 18b image c	E9	14	Transverse	0.603	H&E	http://dx.doi.org/10.7488/ds/647	Kaufman: NT.1	Mus Musculus	Histology	Slide Digitisation	0.34x0.34 microns
Plate 18b image d	E9	14	Transverse	0.625	H&E	http://dx.doi.org/10.7488/ds/648	Kaufman: NT.1	Mus Musculus	Histology	Slide Digitisation	0.34x0.34 microns
Plate 18b image e	E9	14	Transverse	0.644	H&E	http://dx.doi.org/10.7488/ds/649	Kaufman: NT.1	Mus Musculus	Histology	Slide Digitisation	0.34x0.34 microns
Plate 18b image f	E9	14	Transverse	0.667	H&E	http://dx.doi.org/10.7488/ds/650	Kaufman: NT.1	Mus Musculus	Histology	Slide Digitisation	0.34x0.34 microns
Plate 18b image g	E9	14	Transverse	0.689	H&E	http://dx.doi.org/10.7488/ds/651	Kaufman: NT.1	Mus Musculus	Histology	Slide Digitisation	0.34x0.34 microns
Plate 18b image h	E9	14	Transverse	0.715	H&E	http://dx.doi.org/10.7488/ds/652	Kaufman: NT.1	Mus Musculus	Histology	Slide Digitisation	0.34x0.34 microns
Plate 18b image i	E9	14	Transverse	0.734	H&E	http://dx.doi.org/10.7488/ds/653	Kaufman: NT.1	Mus Musculus	Histology	Slide Digitisation	0.34x0.34 microns
Plate 18b image j	E9	14	Transverse	0.764	H&E	http://dx.doi.org/10.7488/ds/654	Kaufman: NT.1	Mus Musculus	Histology	Slide Digitisation	0.34x0.34 microns
Plate 18b image k	E9	14	Transverse	0.79	H&E	http://dx.doi.org/10.7488/ds/655	Kaufman: NT.1	Mus Musculus	Histology	Slide Digitisation	0.34x0.34 microns
Plate 18b image l	E9	14	Transverse	0.816	H&E	http://dx.doi.org/10.7488/ds/656	Kaufman: NT.1	Mus Musculus	Histology	Slide Digitisation	0.34x0.34 microns
Plate 18b image m	E9	14	Transverse	0.854	H&E	http://dx.doi.org/10.7488/ds/657	Kaufman: NT.1	Mus Musculus	Histology	Slide Digitisation	0.34x0.34 microns
Plate 18b image n	E9	14	Transverse	0.891	H&E	http://dx.doi.org/10.7488/ds/658	Kaufman: NT.1	Mus Musculus	Histology	Slide Digitisation	0.34x0.34 microns
Plate 18b image o	E9	14	Transverse	0.978	H&E	http://dx.doi.org/10.7488/ds/659	Kaufman: NT.1	Mus Musculus	Histology	Slide Digitisation	0.34x0.34 microns
Plate 19a image a	E9.5	15	Transverse	0.047	H&E	http://dx.doi.org/10.7488/ds/660	Kaufman: D10.3.30.C2	Mus Musculus	Histology	Slide Digitisation	0.34x0.34 microns
Plate 19a image b	E9.5	15	Transverse	0.086	H&E	http://dx.doi.org/10.7488/ds/661	Kaufman: D10.3.30.C2	Mus Musculus	Histology	Slide Digitisation	0.34x0.34 microns
Plate 19a image c	E9.5	15	Transverse	0.121	H&E	http://dx.doi.org/10.7488/ds/662	Kaufman: D10.3.30.C2	Mus Musculus	Histology	Slide Digitisation	0.34x0.34 microns
Plate 19a image d	E9.5	15	Transverse	0.152	H&E	http://dx.doi.org/10.7488/ds/663	Kaufman: D10.3.30.C2	Mus Musculus	Histology	Slide Digitisation	0.34x0.34 microns
Plate 19a image e	E9.5	15	Transverse	0.179	H&E	http://dx.doi.org/10.7488/ds/664	Kaufman: D10.3.30.C2	Mus Musculus	Histology	Slide Digitisation	0.34x0.34 microns
Plate 19a image f	E9.5	15	Transverse	0.198	H&E	http://dx.doi.org/10.7488/ds/665	Kaufman: D10.3.30.C2	Mus Musculus	Histology	Slide Digitisation	0.34x0.34 microns
Plate 19a image g	E9.5	15	Transverse	0.249	H&E	http://dx.doi.org/10.7488/ds/666	Kaufman: D10.3.30.C2	Mus Musculus	Histology	Slide Digitisation	0.34x0.34 microns
Plate 19a image h	E9.5	15	Transverse	0.276	H&E	http://dx.doi.org/10.7488/ds/667	Kaufman: D10.3.30.C2	Mus Musculus	Histology	Slide Digitisation	0.34x0.34 microns
Plate 19a image i	E9.5	15	Transverse	0.296	H&E	http://dx.doi.org/10.7488/ds/668	Kaufman: D10.3.30.C2	Mus Musculus	Histology	Slide Digitisation	0.34x0.34 microns
Plate 19a image j	E9.5	15	Transverse	0.315	H&E	http://dx.doi.org/10.7488/ds/669	Kaufman: D10.3.30.C2	Mus Musculus	Histology	Slide Digitisation	0.34x0.34 microns
Plate 19a image k	E9.5	15	Transverse	0.339	H&E	http://dx.doi.org/10.7488/ds/670	Kaufman: D10.3.30.C2	Mus Musculus	Histology	Slide Digitisation	0.34x0.34 microns
Plate 19a image l	E9.5	15	Transverse	0.362	H&E	http://dx.doi.org/10.7488/ds/671	Kaufman: D10.3.30.C2	Mus Musculus	Histology	Slide Digitisation	0.34x0.34 microns
Plate 19b image a	E9.5	15	Transverse	0.389	H&E	http://dx.doi.org/10.7488/ds/672	Kaufman: D10.3.30.C2	Mus Musculus	Histology	Slide Digitisation	0.34x0.34 microns
Plate 19b image b	E9.5	15	Transverse	0.412	H&E	http://dx.doi.org/10.7488/ds/673	Kaufman: D10.3.30.C2	Mus Musculus	Histology	Slide Digitisation	0.34x0.34 microns
Plate 19b image c	E9.5	15	Transverse	0.436	H&E	http://dx.doi.org/10.7488/ds/674	Kaufman: D10.3.30.C2	Mus Musculus	Histology	Slide Digitisation	0.34x0.34 microns
Plate 19b image d	E9.5	15	Transverse	0.459	H&E	http://dx.doi.org/10.7488/ds/675	Kaufman: D10.3.30.C2	Mus Musculus	Histology	Slide Digitisation	0.34x0.34 microns
Plate 19b image e	E9.5	15	Transverse	0.475	H&E	http://dx.doi.org/10.7488/ds/676	Kaufman: D10.3.30.C2	Mus Musculus	Histology	Slide Digitisation	0.34x0.34 microns
Plate 19b image f	E9.5	15	Transverse	0.498	H&E	http://dx.doi.org/10.7488/ds/677	Kaufman: D10.3.30.C2	Mus Musculus	Histology	Slide Digitisation	0.34x0.34 microns
Plate 19b image g	E9.5	15	Transverse	0.525	H&E	http://dx.doi.org/10.7488/ds/678	Kaufman: D10.3.30.C2	Mus Musculus	Histology	Slide Digitisation	0.34x0.34 microns
Plate 19b image h	E9.5	15	Transverse	0.549	H&E	http://dx.doi.org/10.7488/ds/679	Kaufman: D10.3.30.C2	Mus Musculus	Histology	Slide Digitisation	0.34x0.34 microns
Plate 19b image i	E9.5	15	Transverse	0.572	H&E	http://dx.doi.org/10.7488/ds/680	Kaufman: D10.3.30.C2	Mus Musculus	Histology	Slide Digitisation	0.34x0.34 microns
Plate 19b image j	E9.5	15	Transverse	0.595	H&E	http://dx.doi.org/10.7488/ds/681	Kaufman: D10.3.30.C2	Mus Musculus	Histology	Slide Digitisation	0.34x0.34 microns
Plate 19b image k	E9.5	15	Transverse	0.619	H&E	http://dx.doi.org/10.7488/ds/682	Kaufman: D10.3.30.C2	Mus Musculus	Histology	Slide Digitisation	0.34x0.34 microns
Plate 19b image l	E9.5	15	Transverse	0.646	H&E	http://dx.doi.org/10.7488/ds/683	Kaufman: D10.3.30.C2	Mus Musculus	Histology	Slide Digitisation	0.34x0.34 microns
Plate 19c image a	E9.5	15	Transverse	0.673	H&E	http://dx.doi.org/10.7488/ds/684	Kaufman: D10.3.30.C2	Mus Musculus	Histology	Slide Digitisation	0.34x0.34 microns
Plate 19c image b	E9.5	15	Transverse	0.693	H&E	http://dx.doi.org/10.7488/ds/685	Kaufman: D10.3.30.C2	Mus Musculus	Histology	Slide Digitisation	0.34x0.34 microns
Plate 19c image c	E9.5	15	Transverse	0.712	H&E	http://dx.doi.org/10.7488/ds/686	Kaufman: D10.3.30.C2	Mus Musculus	Histology	Slide Digitisation	0.34x0.34 microns
Plate 19c image d	E9.5	15	Transverse	0.735	H&E	http://dx.doi.org/10.7488/ds/687	Kaufman: D10.3.30.C2	Mus Musculus	Histology	Slide Digitisation	0.34x0.34 microns
Plate 19c image e	E9.5	15	Transverse	0.763	H&E	http://dx.doi.org/10.7488/ds/688	Kaufman: D10.3.30.C2	Mus Musculus	Histology	Slide Digitisation	0.34x0.34 microns
Plate 19c image f	E9.5	15	Transverse	0.786	H&E	http://dx.doi.org/10.7488/ds/689	Kaufman: D10.3.30.C2	Mus Musculus	Histology	Slide Digitisation	0.34x0.34 microns
Plate 19c image g	E9.5	15	Transverse	0.813	H&E	http://dx.doi.org/10.7488/ds/690	Kaufman: D10.3.30.C2	Mus Musculus	Histology	Slide Digitisation	0.34x0.34 microns
Plate 19c image h	E9.5	15	Transverse	0.833	H&E	http://dx.doi.org/10.7488/ds/691	Kaufman: D10.3.30.C2	Mus Musculus	Histology	Slide Digitisation	0.34x0.34 microns
Plate 19c image i	E9.5	15	Transverse	0.856	H&E	http://dx.doi.org/10.7488/ds/692	Kaufman: D10.3.30.C2	Mus Musculus	Histology	Slide Digitisation	0.34x0.34 microns
Plate 19c image j	E9.5	15	Transverse	0.887	H&E	http://dx.doi.org/10.7488/ds/693	Kaufman: D10.3.30.C2	Mus Musculus	Histology	Slide Digitisation	0.34x0.34 microns
Plate 19c image k	E9.5	15	Transverse	0.922	H&E	http://dx.doi.org/10.7488/ds/694	Kaufman: D10.3.30.C2	Mus Musculus	Histology	Slide Digitisation	0.34x0.34 microns
Plate 19c image l	E9.5	15	Transverse	0.934	H&E	http://dx.doi.org/10.7488/ds/695	Kaufman: D10.3.30.C2	Mus Musculus	Histology	Slide Digitisation	0.34x0.34 microns
Plate 20a image a	E10-10.25	15	Transverse	0.016	H&E	http://dx.doi.org/10.7488/ds/696	Kaufman: D10.3.30.C3	Mus Musculus	Histology	Slide Digitisation	0.34x0.34 microns
Plate 20a image b	E10-10.25	15	Transverse	0.055	H&E	http://dx.doi.org/10.7488/ds/697	Kaufman: D10.3.30.C3	Mus Musculus	Histology	Slide Digitisation	0.34x0.34 microns
Plate 20a image c	E10-10.25	15	Transverse	0.091	H&E	http://dx.doi.org/10.7488/ds/698	Kaufman: D10.3.30.C3	Mus Musculus	Histology	Slide Digitisation	0.34x0.34 microns
Plate 20a image d	E10-10.25	15	Transverse	0.114	H&E	http://dx.doi.org/10.7488/ds/699	Kaufman: D10.3.30.C3	Mus Musculus	Histology	Slide Digitisation	0.34x0.34 microns
Plate 20a image e	E10-10.25	15	Transverse	0.146	H&E	http://dx.doi.org/10.7488/ds/700	Kaufman: D10.3.30.C3	Mus Musculus	Histology	Slide Digitisation	0.34x0.34 microns
Plate 20a image f	E10-10.25	15	Transverse	0.173	H&E	http://dx.doi.org/10.7488/ds/701	Kaufman: D10.3.30.C3	Mus Musculus	Histology	Slide Digitisation	0.34x0.34 microns
Plate 20a image g	E10-10.25	15	Transverse	0.197	H&E	http://dx.doi.org/10.7488/ds/702	Kaufman: D10.3.30.C3	Mus Musculus	Histology	Slide Digitisation	0.34x0.34 microns
Plate 20a image h	E10-10.25	15	Transverse	0.24	H&E	http://dx.doi.org/10.7488/ds/703	Kaufman: D10.3.30.C3	Mus Musculus	Histology	Slide Digitisation	0.34x0.34 microns
Plate 20a image i	E10-10.25	15	Transverse	0.268	H&E	http://dx.doi.org/10.7488/ds/704	Kaufman: D10.3.30.C3	Mus Musculus	Histology	Slide Digitisation	0.34x0.34 microns
Plate 20a image j	E10-10.25	15	Transverse	0.291	H&E	http://dx.doi.org/10.7488/ds/705	Kaufman: D10.3.30.C3	Mus Musculus	Histology	Slide Digitisation	0.34x0.34 microns
Plate 20a image k	E10-10.25	15	Transverse	0.311	H&E	http://dx.doi.org/10.7488/ds/706	Kaufman: D10.3.30.C3	Mus Musculus	Histology	Slide Digitisation	0.34x0.34 microns
Plate 20a image l	E10-10.25	15	Transverse	0.335	H&E	http://dx.doi.org/10.7488/ds/707	Kaufman: D10.3.30.C3	Mus Musculus	Histology	Slide Digitisation	0.34x0.34 microns
Plate 20b image a	E10-10.25	15	Transverse	0.362	H&E	http://dx.doi.org/10.7488/ds/708	Kaufman: D10.3.30.C3	Mus Musculus	Histology	Slide Digitisation	0.34x0.34 microns
Plate 20b image b	E10-10.25	15	Transverse	0.382	H&E	http://dx.doi.org/10.7488/ds/709	Kaufman: D10.3.30.C3	Mus Musculus	Histology	Slide Digitisation	0.34x0.34 microns
Plate 20b image c	E10-10.25	15	Transverse	0.402	H&E	http://dx.doi.org/10.7488/ds/710	Kaufman: D10.3.30.C3	Mus Musculus	Histology	Slide Digitisation	0.34x0.34 microns
Plate 20b image d	E10-10.25	15	Transverse	0.425	H&E	http://dx.doi.org/10.7488/ds/711	Kaufman: D10.3.30.C3	Mus Musculus	Histology	Slide Digitisation	0.34x0.34 microns
Plate 20b image e	E10-10.25	15	Transverse	0.449	H&E	http://dx.doi.org/10.7488/ds/712	Kaufman: D10.3.30.C3	Mus Musculus	Histology	Slide Digitisation	0.34x0.34 microns
Plate 20b image f	E10-10.25	15	Transverse	0.469	H&E	http://dx.doi.org/10.7488/ds/713	Kaufman: D10.3.30.C3	Mus Musculus	Histology	Slide Digitisation	0.34x0.34 microns
Plate 20b image g	E10-10.25	15	Transverse	0.492	H&E	http://dx.doi.org/10.7488/ds/714	Kaufman: D10.3.30.C3	Mus Musculus	Histology	Slide Digitisation	0.34x0.34 microns
Plate 20b image h	E10-10.25	15	Transverse	0.512	H&E	http://dx.doi.org/10.7488/ds/715	Kaufman: D10.3.30.C3	Mus Musculus	Histology	Slide Digitisation	0.34x0.34 microns
Plate 20b image i	E10-10.25	15	Transverse	0.531	H&E	http://dx.doi.org/10.7488/ds/716	Kaufman: D10.3.30.C3	Mus Musculus	Histology	Slide Digitisation	0.34x0.34 microns
Plate 20b image j	E10-10.25	15	Transverse	0.551	H&E	http://dx.doi.org/10.7488/ds/717	Kaufman: D10.3.30.C3	Mus Musculus	Histology	Slide Digitisation	0.34x0.34 microns
Plate 20b image k	E10-10.25	15	Transverse	0.575	H&E	http://dx.doi.org/10.7488/ds/718	Kaufman: D10.3.30.C3	Mus Musculus	Histology	Slide Digitisation	0.34x0.34 microns
Plate 20b image l	E10-10.25	15	Transverse	0.598	H&E	http://dx.doi.org/10.7488/ds/719	Kaufman: D10.3.30.C3	Mus Musculus	Histology	Slide Digitisation	0.34x0.34 microns
Plate 20c image a	E10-10.25	15	Transverse	0.614	H&E	http://dx.doi.org/10.7488/ds/720	Kaufman: D10.3.30.C3	Mus Musculus	Histology	Slide Digitisation	0.34x0.34 microns
Plate 20c image b	E10-10.25	15	Transverse	0.638	H&E	http://dx.doi.org/10.7488/ds/721	Kaufman: D10.3.30.C3	Mus Musculus	Histology	Slide Digitisation	0.34x0.34 microns
Plate 20c image c	E10-10.25	15	Transverse	0.661	H&E	http://dx.doi.org/10.7488/ds/722	Kaufman: D10.3.30.C3	Mus Musculus	Histology	Slide Digitisation	0.34x0.34 microns
Plate 20c image d	E10-10.25	15	Transverse	0.685	H&E	http://dx.doi.org/10.7488/ds/723	Kaufman: D10.3.30.C3	Mus Musculus	Histology	Slide Digitisation	0.34x0.34 microns
Plate 20c image e	E10-10.25	15	Transverse	0.705	H&E	http://dx.doi.org/10.7488/ds/724	Kaufman: D10.3.30.C3	Mus Musculus	Histology	Slide Digitisation	0.34x0.34 microns
Plate 20c image f	E10-10.25	15	Transverse	0.728	H&E	http://dx.doi.org/10.7488/ds/725	Kaufman: D10.3.30.C3	Mus Musculus	Histology	Slide Digitisation	0.34x0.34 microns
Plate 20c image g	E10-10.25	15	Transverse	0.756	H&E	http://dx.doi.org/10.7488/ds/726	Kaufman: D10.3.30.C3	Mus Musculus	Histology	Slide Digitisation	0.34x0.34 microns
Plate 20c image h	E10-10.25	15	Transverse	0.783	H&E	http://dx.doi.org/10.7488/ds/727	Kaufman: D10.3.30.C3	Mus Musculus	Histology	Slide Digitisation	0.34x0.34 microns
Plate 20c image i	E10-10.25	15	Transverse	0.823	H&E	http://dx.doi.org/10.7488/ds/728	Kaufman: D10.3.30.C3	Mus Musculus	Histology	Slide Digitisation	0.34x0.34 microns
Plate 20c image j	E10-10.25	15	Transverse	0.87	H&E	http://dx.doi.org/10.7488/ds/729	Kaufman: D10.3.30.C3	Mus Musculus	Histology	Slide Digitisation	0.34x0.34 microns
Plate 20c image k	E10-10.25	15	Transverse	0.913	H&E	http://dx.doi.org/10.7488/ds/730	Kaufman: D10.3.30.C3	Mus Musculus	Histology	Slide Digitisation	0.34x0.34 microns
Plate 20c image l	E10-10.25	15	Transverse	0.957	H&E	http://dx.doi.org/10.7488/ds/731	Kaufman: D10.3.30.C3	Mus Musculus	Histology	Slide Digitisation	0.34x0.34 microns
Plate 21a image a	E10-10.25	15	Sagittal	0.154	H&E	http://dx.doi.org/10.7488/ds/732	Kaufman: D10.Sag.20284	Mus Musculus	Histology	Slide Digitisation	0.34x0.34 microns
Plate 21a image b	E10-10.25	15	Sagittal	0.231	H&E	http://dx.doi.org/10.7488/ds/733	Kaufman: D10.Sag.20284	Mus Musculus	Histology	Slide Digitisation	0.34x0.34 microns
Plate 21a image c	E10-10.25	15	Sagittal	0.298	H&E	http://dx.doi.org/10.7488/ds/734	Kaufman: D10.Sag.20284	Mus Musculus	Histology	Slide Digitisation	0.34x0.34 microns
Plate 21a image d	E10-10.25	15	Sagittal	0.346	H&E	http://dx.doi.org/10.7488/ds/735	Kaufman: D10.Sag.20284	Mus Musculus	Histology	Slide Digitisation	0.34x0.34 microns
Plate 21b image a	E10-10.25	15	Sagittal	0.413	H&E	http://dx.doi.org/10.7488/ds/736	Kaufman: D10.Sag.20284	Mus Musculus	Histology	Slide Digitisation	0.34x0.34 microns
Plate 21b image b	E10-10.25	15	Sagittal	0.49	H&E	http://dx.doi.org/10.7488/ds/737	Kaufman: D10.Sag.20284	Mus Musculus	Histology	Slide Digitisation	0.34x0.34 microns
Plate 21b image c	E10-10.25	15	Sagittal	0.558	H&E	http://dx.doi.org/10.7488/ds/738	Kaufman: D10.Sag.20284	Mus Musculus	Histology	Slide Digitisation	0.34x0.34 microns
Plate 21b image d	E10-10.25	15	Sagittal	0.635	H&E	http://dx.doi.org/10.7488/ds/739	Kaufman: D10.Sag.20284	Mus Musculus	Histology	Slide Digitisation	0.34x0.34 microns
Plate 22a image a	E10.25-10.5	16	Sagittal	0.298	H&E	http://dx.doi.org/10.7488/ds/740	Kaufman: D11.Sag.A	Mus Musculus	Histology	Slide Digitisation	0.34x0.34 microns
Plate 22a image b	E10.25-10.5	16	Sagittal	0.387	H&E	http://dx.doi.org/10.7488/ds/741	Kaufman: D11.Sag.A	Mus Musculus	Histology	Slide Digitisation	0.34x0.34 microns
Plate 22a image c	E10.25-10.5	16	Sagittal	0.435	H&E	http://dx.doi.org/10.7488/ds/742	Kaufman: D11.Sag.A	Mus Musculus	Histology	Slide Digitisation	0.34x0.34 microns
Plate 22a image d	E10.25-10.5	16	Sagittal	0.5	H&E	http://dx.doi.org/10.7488/ds/743	Kaufman: D11.Sag.A	Mus Musculus	Histology	Slide Digitisation	0.34x0.34 microns
Plate 22b image a	E10.25-10.5	16	Sagittal	0.54	H&E	http://dx.doi.org/10.7488/ds/744	Kaufman: D11.Sag.A	Mus Musculus	Histology	Slide Digitisation	0.34x0.34 microns
Plate 22b image b	E10.25-10.5	16	Sagittal	0.597	H&E	http://dx.doi.org/10.7488/ds/745	Kaufman: D11.Sag.A	Mus Musculus	Histology	Slide Digitisation	0.34x0.34 microns
Plate 22b image c	E10.25-10.5	16	Sagittal	0.629	H&E	http://dx.doi.org/10.7488/ds/746	Kaufman: D11.Sag.A	Mus Musculus	Histology	Slide Digitisation	0.34x0.34 microns
Plate 22b image d	E10.25-10.5	16	Sagittal	0.645	H&E	http://dx.doi.org/10.7488/ds/747	Kaufman: D11.Sag.A	Mus Musculus	Histology	Slide Digitisation	0.34x0.34 microns
Plate 22c image a	E10.25-10.5	16	Sagittal	0.677	H&E	http://dx.doi.org/10.7488/ds/748	Kaufman: D11.Sag.A	Mus Musculus	Histology	Slide Digitisation	0.34x0.34 microns
Plate 22c image b	E10.25-10.5	16	Sagittal	0.71	H&E	http://dx.doi.org/10.7488/ds/749	Kaufman: D11.Sag.A	Mus Musculus	Histology	Slide Digitisation	0.34x0.34 microns
Plate 22c image c	E10.25-10.5	16	Sagittal	0.758	H&E	http://dx.doi.org/10.7488/ds/750	Kaufman: D11.Sag.A	Mus Musculus	Histology	Slide Digitisation	0.34x0.34 microns
Plate 22c image d	E10.25-10.5	16	Sagittal	0.79	H&E	http://dx.doi.org/10.7488/ds/751	Kaufman: D11.Sag.A	Mus Musculus	Histology	Slide Digitisation	0.34x0.34 microns
Plate 23a image a	E10.25-10.5	16-17	Transverse	0.019	H&E	http://dx.doi.org/10.7488/ds/752	Kaufman: SUSA.H	Mus Musculus	Histology	Slide Digitisation	0.34x0.34 microns
Plate 23a image b	E10.25-10.5	16-17	Transverse	0.054	H&E	http://dx.doi.org/10.7488/ds/753	Kaufman: SUSA.H	Mus Musculus	Histology	Slide Digitisation	0.34x0.34 microns
Plate 23a image c	E10.25-10.5	16-17	Transverse	0.073	H&E	http://dx.doi.org/10.7488/ds/754	Kaufman: SUSA.H	Mus Musculus	Histology	Slide Digitisation	0.34x0.34 microns
Plate 23a image d	E10.25-10.5	16-17	Transverse	0.108	H&E	http://dx.doi.org/10.7488/ds/755	Kaufman: SUSA.H	Mus Musculus	Histology	Slide Digitisation	0.34x0.34 microns
Plate 23a image e	E10.25-10.5	16-17	Transverse	0.124	H&E	http://dx.doi.org/10.7488/ds/756	Kaufman: SUSA.H	Mus Musculus	Histology	Slide Digitisation	0.34x0.34 microns
Plate 23a image f	E10.25-10.5	16-17	Transverse	0.143	H&E	http://dx.doi.org/10.7488/ds/757	Kaufman: SUSA.H	Mus Musculus	Histology	Slide Digitisation	0.34x0.34 microns
Plate 23a image g	E10.25-10.5	16-17	Transverse	0.158	H&E	http://dx.doi.org/10.7488/ds/758	Kaufman: SUSA.H	Mus Musculus	Histology	Slide Digitisation	0.34x0.34 microns
Plate 23a image h	E10.25-10.5	16-17	Transverse	0.178	H&E	http://dx.doi.org/10.7488/ds/759	Kaufman: SUSA.H	Mus Musculus	Histology	Slide Digitisation	0.34x0.34 microns
Plate 23a image i	E10.25-10.5	16-17	Transverse	0.197	H&E	http://dx.doi.org/10.7488/ds/760	Kaufman: SUSA.H	Mus Musculus	Histology	Slide Digitisation	0.34x0.34 microns
Plate 23a image j	E10.25-10.5	16-17	Transverse	0.232	H&E	http://dx.doi.org/10.7488/ds/761	Kaufman: SUSA.H	Mus Musculus	Histology	Slide Digitisation	0.34x0.34 microns
Plate 23a image k	E10.25-10.5	16-17	Transverse	0.247	H&E	http://dx.doi.org/10.7488/ds/762	Kaufman: SUSA.H	Mus Musculus	Histology	Slide Digitisation	0.34x0.34 microns
Plate 23a image l	E10.25-10.5	16-17	Transverse	0.263	H&E	http://dx.doi.org/10.7488/ds/763	Kaufman: SUSA.H	Mus Musculus	Histology	Slide Digitisation	0.34x0.34 microns
Plate 23a image m	E10.25-10.5	16-17	Transverse	0.282	H&E	http://dx.doi.org/10.7488/ds/764	Kaufman: SUSA.H	Mus Musculus	Histology	Slide Digitisation	0.34x0.34 microns
Plate 23a image n	E10.25-10.5	16-17	Transverse	0.297	H&E	http://dx.doi.org/10.7488/ds/765	Kaufman: SUSA.H	Mus Musculus	Histology	Slide Digitisation	0.34x0.34 microns
Plate 23a image o	E10.25-10.5	16-17	Transverse	0.317	H&E	http://dx.doi.org/10.7488/ds/766	Kaufman: SUSA.H	Mus Musculus	Histology	Slide Digitisation	0.34x0.34 microns
Plate 23b image a	E10.25-10.5	16-17	Transverse	0.34	H&E	http://dx.doi.org/10.7488/ds/767	Kaufman: SUSA.H	Mus Musculus	Histology	Slide Digitisation	0.34x0.34 microns
Plate 23b image b	E10.25-10.5	16-17	Transverse	0.355	H&E	http://dx.doi.org/10.7488/ds/768	Kaufman: SUSA.H	Mus Musculus	Histology	Slide Digitisation	0.34x0.34 microns
Plate 23b image c	E10.25-10.5	16-17	Transverse	0.378	H&E	http://dx.doi.org/10.7488/ds/769	Kaufman: SUSA.H	Mus Musculus	Histology	Slide Digitisation	0.34x0.34 microns
Plate 23b image d	E10.25-10.5	16-17	Transverse	0.394	H&E	http://dx.doi.org/10.7488/ds/770	Kaufman: SUSA.H	Mus Musculus	Histology	Slide Digitisation	0.34x0.34 microns
Plate 23b image e	E10.25-10.5	16-17	Transverse	0.409	H&E	http://dx.doi.org/10.7488/ds/771	Kaufman: SUSA.H	Mus Musculus	Histology	Slide Digitisation	0.34x0.34 microns
Plate 23b image f	E10.25-10.5	16-17	Transverse	0.425	H&E	http://dx.doi.org/10.7488/ds/772	Kaufman: SUSA.H	Mus Musculus	Histology	Slide Digitisation	0.34x0.34 microns
Plate 23b image g	E10.25-10.5	16-17	Transverse	0.436	H&E	http://dx.doi.org/10.7488/ds/773	Kaufman: SUSA.H	Mus Musculus	Histology	Slide Digitisation	0.34x0.34 microns
Plate 23b image h	E10.25-10.5	16-17	Transverse	0.448	H&E	http://dx.doi.org/10.7488/ds/774	Kaufman: SUSA.H	Mus Musculus	Histology	Slide Digitisation	0.34x0.34 microns
Plate 23b image i	E10.25-10.5	16-17	Transverse	0.471	H&E	http://dx.doi.org/10.7488/ds/775	Kaufman: SUSA.H	Mus Musculus	Histology	Slide Digitisation	0.34x0.34 microns
Plate 23b image j	E10.25-10.5	16-17	Transverse	0.486	H&E	http://dx.doi.org/10.7488/ds/776	Kaufman: SUSA.H	Mus Musculus	Histology	Slide Digitisation	0.34x0.34 microns
Plate 23b image k	E10.25-10.5	16-17	Transverse	0.502	H&E	http://dx.doi.org/10.7488/ds/777	Kaufman: SUSA.H	Mus Musculus	Histology	Slide Digitisation	0.34x0.34 microns
Plate 23b image l	E10.25-10.5	16-17	Transverse	0.521	H&E	http://dx.doi.org/10.7488/ds/778	Kaufman: SUSA.H	Mus Musculus	Histology	Slide Digitisation	0.34x0.34 microns
Plate 23c image a	E10.25-10.5	16-17	Transverse	0.537	H&E	http://dx.doi.org/10.7488/ds/779	Kaufman: SUSA.H	Mus Musculus	Histology	Slide Digitisation	0.34x0.34 microns
Plate 23c image b	E10.25-10.5	16-17	Transverse	0.552	H&E	http://dx.doi.org/10.7488/ds/780	Kaufman: SUSA.H	Mus Musculus	Histology	Slide Digitisation	0.34x0.34 microns
Plate 23c image c	E10.25-10.5	16-17	Transverse	0.575	H&E	http://dx.doi.org/10.7488/ds/781	Kaufman: SUSA.H	Mus Musculus	Histology	Slide Digitisation	0.34x0.34 microns
Plate 23c image d	E10.25-10.5	16-17	Transverse	0.595	H&E	http://dx.doi.org/10.7488/ds/782	Kaufman: SUSA.H	Mus Musculus	Histology	Slide Digitisation	0.34x0.34 microns
Plate 23c image e	E10.25-10.5	16-17	Transverse	0.61	H&E	http://dx.doi.org/10.7488/ds/783	Kaufman: SUSA.H	Mus Musculus	Histology	Slide Digitisation	0.34x0.34 microns
Plate 23c image f	E10.25-10.5	16-17	Transverse	0.629	H&E	http://dx.doi.org/10.7488/ds/784	Kaufman: SUSA.H	Mus Musculus	Histology	Slide Digitisation	0.34x0.34 microns
Plate 23c image g	E10.25-10.5	16-17	Transverse	0.649	H&E	http://dx.doi.org/10.7488/ds/785	Kaufman: SUSA.H	Mus Musculus	Histology	Slide Digitisation	0.34x0.34 microns
Plate 23c image h	E10.25-10.5	16-17	Transverse	0.668	H&E	http://dx.doi.org/10.7488/ds/786	Kaufman: SUSA.H	Mus Musculus	Histology	Slide Digitisation	0.34x0.34 microns
Plate 23c image i	E10.25-10.5	16-17	Transverse	0.691	H&E	http://dx.doi.org/10.7488/ds/787	Kaufman: SUSA.H	Mus Musculus	Histology	Slide Digitisation	0.34x0.34 microns
Plate 23c image j	E10.25-10.5	16-17	Transverse	0.707	H&E	http://dx.doi.org/10.7488/ds/788	Kaufman: SUSA.H	Mus Musculus	Histology	Slide Digitisation	0.34x0.34 microns
Plate 23c image k	E10.25-10.5	16-17	Transverse	0.726	H&E	http://dx.doi.org/10.7488/ds/789	Kaufman: SUSA.H	Mus Musculus	Histology	Slide Digitisation	0.34x0.34 microns
Plate 23c image l	E10.25-10.5	16-17	Transverse	0.737	H&E	http://dx.doi.org/10.7488/ds/790	Kaufman: SUSA.H	Mus Musculus	Histology	Slide Digitisation	0.34x0.34 microns
Plate 23d image a	E10.25-10.5	16-17	Transverse	0.753	H&E	http://dx.doi.org/10.7488/ds/791	Kaufman: SUSA.H	Mus Musculus	Histology	Slide Digitisation	0.34x0.34 microns
Plate 23d image b	E10.25-10.5	16-17	Transverse	0.772	H&E	http://dx.doi.org/10.7488/ds/792	Kaufman: SUSA.H	Mus Musculus	Histology	Slide Digitisation	0.34x0.34 microns
Plate 23d image c	E10.25-10.5	16-17	Transverse	0.795	H&E	http://dx.doi.org/10.7488/ds/793	Kaufman: SUSA.H	Mus Musculus	Histology	Slide Digitisation	0.34x0.34 microns
Plate 23d image d	E10.25-10.5	16-17	Transverse	0.807	H&E	http://dx.doi.org/10.7488/ds/794	Kaufman: SUSA.H	Mus Musculus	Histology	Slide Digitisation	0.34x0.34 microns
Plate 23d image e	E10.25-10.5	16-17	Transverse	0.822	H&E	http://dx.doi.org/10.7488/ds/795	Kaufman: SUSA.H	Mus Musculus	Histology	Slide Digitisation	0.34x0.34 microns
Plate 23d image f	E10.25-10.5	16-17	Transverse	0.842	H&E	http://dx.doi.org/10.7488/ds/796	Kaufman: SUSA.H	Mus Musculus	Histology	Slide Digitisation	0.34x0.34 microns
Plate 23d image g	E10.25-10.5	16-17	Transverse	0.857	H&E	http://dx.doi.org/10.7488/ds/797	Kaufman: SUSA.H	Mus Musculus	Histology	Slide Digitisation	0.34x0.34 microns
Plate 23d image h	E10.25-10.5	16-17	Transverse	0.876	H&E	http://dx.doi.org/10.7488/ds/798	Kaufman: SUSA.H	Mus Musculus	Histology	Slide Digitisation	0.34x0.34 microns
Plate 23d image i	E10.25-10.5	16-17	Transverse	0.9	H&E	http://dx.doi.org/10.7488/ds/799	Kaufman: SUSA.H	Mus Musculus	Histology	Slide Digitisation	0.34x0.34 microns
Plate 23d image j	E10.25-10.5	16-17	Transverse	0.915	H&E	http://dx.doi.org/10.7488/ds/800	Kaufman: SUSA.H	Mus Musculus	Histology	Slide Digitisation	0.34x0.34 microns
Plate 23d image k	E10.25-10.5	16-17	Transverse	0.934	H&E	http://dx.doi.org/10.7488/ds/801	Kaufman: SUSA.H	Mus Musculus	Histology	Slide Digitisation	0.34x0.34 microns
Plate 23d image l	E10.25-10.5	16-17	Transverse	0.954	H&E	http://dx.doi.org/10.7488/ds/802	Kaufman: SUSA.H	Mus Musculus	Histology	Slide Digitisation	0.34x0.34 microns
Plate 23d image m	E10.25-10.5	16-17	Transverse	0.973	H&E	http://dx.doi.org/10.7488/ds/803	Kaufman: SUSA.H	Mus Musculus	Histology	Slide Digitisation	0.34x0.34 microns
Plate 24a image a	E10.5-11	17-18	Transverse	0.063	H&E	http://dx.doi.org/10.7488/ds/804	Kaufman: SUSA.J	Mus Musculus	Histology	Slide Digitisation	0.34x0.34 microns
Plate 24a image b	E10.5-11	17-18	Transverse	0.095	H&E	http://dx.doi.org/10.7488/ds/805	Kaufman: SUSA.J	Mus Musculus	Histology	Slide Digitisation	0.34x0.34 microns
Plate 24a image c	E10.5-11	17-18	Transverse	0.115	H&E	http://dx.doi.org/10.7488/ds/806	Kaufman: SUSA.J	Mus Musculus	Histology	Slide Digitisation	0.34x0.34 microns
Plate 24a image d	E10.5-11	17-18	Transverse	0.138	H&E	http://dx.doi.org/10.7488/ds/807	Kaufman: SUSA.J	Mus Musculus	Histology	Slide Digitisation	0.34x0.34 microns
Plate 24a image e	E10.5-11	17-18	Transverse	0.158	H&E	http://dx.doi.org/10.7488/ds/808	Kaufman: SUSA.J	Mus Musculus	Histology	Slide Digitisation	0.34x0.34 microns
Plate 24a image f	E10.5-11	17-18	Transverse	0.17	H&E	http://dx.doi.org/10.7488/ds/809	Kaufman: SUSA.J	Mus Musculus	Histology	Slide Digitisation	0.34x0.34 microns
Plate 24a image g	E10.5-11	17-18	Transverse	0.186	H&E	http://dx.doi.org/10.7488/ds/810	Kaufman: SUSA.J	Mus Musculus	Histology	Slide Digitisation	0.34x0.34 microns
Plate 24a image h	E10.5-11	17-18	Transverse	0.202	H&E	http://dx.doi.org/10.7488/ds/811	Kaufman: SUSA.J	Mus Musculus	Histology	Slide Digitisation	0.34x0.34 microns
Plate 24a image i	E10.5-11	17-18	Transverse	0.229	H&E	http://dx.doi.org/10.7488/ds/812	Kaufman: SUSA.J	Mus Musculus	Histology	Slide Digitisation	0.34x0.34 microns
Plate 24a image j	E10.5-11	17-18	Transverse	0.249	H&E	http://dx.doi.org/10.7488/ds/813	Kaufman: SUSA.J	Mus Musculus	Histology	Slide Digitisation	0.34x0.34 microns
Plate 24a image k	E10.5-11	17-18	Transverse	0.261	H&E	http://dx.doi.org/10.7488/ds/814	Kaufman: SUSA.J	Mus Musculus	Histology	Slide Digitisation	0.34x0.34 microns
Plate 24a image l	E10.5-11	17-18	Transverse	0.277	H&E	http://dx.doi.org/10.7488/ds/815	Kaufman: SUSA.J	Mus Musculus	Histology	Slide Digitisation	0.34x0.34 microns
Plate 24a image m	E10.5-11	17-18	Transverse	0.292	H&E	http://dx.doi.org/10.7488/ds/816	Kaufman: SUSA.J	Mus Musculus	Histology	Slide Digitisation	0.34x0.34 microns
Plate 24a image n	E10.5-11	17-18	Transverse	0.304	H&E	http://dx.doi.org/10.7488/ds/817	Kaufman: SUSA.J	Mus Musculus	Histology	Slide Digitisation	0.34x0.34 microns
Plate 24a image o	E10.5-11	17-18	Transverse	0.312	H&E	http://dx.doi.org/10.7488/ds/818	Kaufman: SUSA.J	Mus Musculus	Histology	Slide Digitisation	0.34x0.34 microns
Plate 24b image a	E10.5-11	17-18	Transverse	0.32	H&E	http://dx.doi.org/10.7488/ds/819	Kaufman: SUSA.J	Mus Musculus	Histology	Slide Digitisation	0.34x0.34 microns
Plate 24b image b	E10.5-11	17-18	Transverse	0.332	H&E	http://dx.doi.org/10.7488/ds/820	Kaufman: SUSA.J	Mus Musculus	Histology	Slide Digitisation	0.34x0.34 microns
Plate 24b image c	E10.5-11	17-18	Transverse	0.348	H&E	http://dx.doi.org/10.7488/ds/821	Kaufman: SUSA.J	Mus Musculus	Histology	Slide Digitisation	0.34x0.34 microns
Plate 24b image d	E10.5-11	17-18	Transverse	0.364	H&E	http://dx.doi.org/10.7488/ds/822	Kaufman: SUSA.J	Mus Musculus	Histology	Slide Digitisation	0.34x0.34 microns
Plate 24b image e	E10.5-11	17-18	Transverse	0.375	H&E	http://dx.doi.org/10.7488/ds/823	Kaufman: SUSA.J	Mus Musculus	Histology	Slide Digitisation	0.34x0.34 microns
Plate 24b image f	E10.5-11	17-18	Transverse	0.391	H&E	http://dx.doi.org/10.7488/ds/824	Kaufman: SUSA.J	Mus Musculus	Histology	Slide Digitisation	0.34x0.34 microns
Plate 24b image g	E10.5-11	17-18	Transverse	0.407	H&E	http://dx.doi.org/10.7488/ds/825	Kaufman: SUSA.J	Mus Musculus	Histology	Slide Digitisation	0.34x0.34 microns
Plate 24b image h	E10.5-11	17-18	Transverse	0.423	H&E	http://dx.doi.org/10.7488/ds/826	Kaufman: SUSA.J	Mus Musculus	Histology	Slide Digitisation	0.34x0.34 microns
Plate 24b image i	E10.5-11	17-18	Transverse	0.439	H&E	http://dx.doi.org/10.7488/ds/827	Kaufman: SUSA.J	Mus Musculus	Histology	Slide Digitisation	0.34x0.34 microns
Plate 24b image j	E10.5-11	17-18	Transverse	0.451	H&E	http://dx.doi.org/10.7488/ds/828	Kaufman: SUSA.J	Mus Musculus	Histology	Slide Digitisation	0.34x0.34 microns
Plate 24b image k	E10.5-11	17-18	Transverse	0.466	H&E	http://dx.doi.org/10.7488/ds/829	Kaufman: SUSA.J	Mus Musculus	Histology	Slide Digitisation	0.34x0.34 microns
Plate 24b image l	E10.5-11	17-18	Transverse	0.482	H&E	http://dx.doi.org/10.7488/ds/830	Kaufman: SUSA.J	Mus Musculus	Histology	Slide Digitisation	0.34x0.34 microns
Plate 24c image a	E10.5-11	17-18	Transverse	0.498	H&E	http://dx.doi.org/10.7488/ds/831	Kaufman: SUSA.J	Mus Musculus	Histology	Slide Digitisation	0.34x0.34 microns
Plate 24c image b	E10.5-11	17-18	Transverse	0.514	H&E	http://dx.doi.org/10.7488/ds/832	Kaufman: SUSA.J	Mus Musculus	Histology	Slide Digitisation	0.34x0.34 microns
Plate 24c image c	E10.5-11	17-18	Transverse	0.53	H&E	http://dx.doi.org/10.7488/ds/833	Kaufman: SUSA.J	Mus Musculus	Histology	Slide Digitisation	0.34x0.34 microns
Plate 24c image d	E10.5-11	17-18	Transverse	0.545	H&E	http://dx.doi.org/10.7488/ds/834	Kaufman: SUSA.J	Mus Musculus	Histology	Slide Digitisation	0.34x0.34 microns
Plate 24c image e	E10.5-11	17-18	Transverse	0.561	H&E	http://dx.doi.org/10.7488/ds/835	Kaufman: SUSA.J	Mus Musculus	Histology	Slide Digitisation	0.34x0.34 microns
Plate 24c image f	E10.5-11	17-18	Transverse	0.573	H&E	http://dx.doi.org/10.7488/ds/836	Kaufman: SUSA.J	Mus Musculus	Histology	Slide Digitisation	0.34x0.34 microns
Plate 24c image g	E10.5-11	17-18	Transverse	0.589	H&E	http://dx.doi.org/10.7488/ds/837	Kaufman: SUSA.J	Mus Musculus	Histology	Slide Digitisation	0.34x0.34 microns
Plate 24c image h	E10.5-11	17-18	Transverse	0.613	H&E	http://dx.doi.org/10.7488/ds/838	Kaufman: SUSA.J	Mus Musculus	Histology	Slide Digitisation	0.34x0.34 microns
Plate 24c image i	E10.5-11	17-18	Transverse	0.628	H&E	http://dx.doi.org/10.7488/ds/839	Kaufman: SUSA.J	Mus Musculus	Histology	Slide Digitisation	0.34x0.34 microns
Plate 24c image j	E10.5-11	17-18	Transverse	0.644	H&E	http://dx.doi.org/10.7488/ds/840	Kaufman: SUSA.J	Mus Musculus	Histology	Slide Digitisation	0.34x0.34 microns
Plate 24c image k	E10.5-11	17-18	Transverse	0.66	H&E	http://dx.doi.org/10.7488/ds/841	Kaufman: SUSA.J	Mus Musculus	Histology	Slide Digitisation	0.34x0.34 microns
Plate 24c image l	E10.5-11	17-18	Transverse	0.676	H&E	http://dx.doi.org/10.7488/ds/842	Kaufman: SUSA.J	Mus Musculus	Histology	Slide Digitisation	0.34x0.34 microns
Plate 24c image m	E10.5-11	17-18	Transverse	0.692	H&E	http://dx.doi.org/10.7488/ds/843	Kaufman: SUSA.J	Mus Musculus	Histology	Slide Digitisation	0.34x0.34 microns
Plate 24c image n	E10.5-11	17-18	Transverse	0.704	H&E	http://dx.doi.org/10.7488/ds/844	Kaufman: SUSA.J	Mus Musculus	Histology	Slide Digitisation	0.34x0.34 microns
Plate 24c image o	E10.5-11	17-18	Transverse	0.719	H&E	http://dx.doi.org/10.7488/ds/845	Kaufman: SUSA.J	Mus Musculus	Histology	Slide Digitisation	0.34x0.34 microns
Plate 24d image a	E10.5-11	17-18	Transverse	0.727	H&E	http://dx.doi.org/10.7488/ds/846	Kaufman: SUSA.J	Mus Musculus	Histology	Slide Digitisation	0.34x0.34 microns
Plate 24d image b	E10.5-11	17-18	Transverse	0.743	H&E	http://dx.doi.org/10.7488/ds/847	Kaufman: SUSA.J	Mus Musculus	Histology	Slide Digitisation	0.34x0.34 microns
Plate 24d image c	E10.5-11	17-18	Transverse	0.759	H&E	http://dx.doi.org/10.7488/ds/848	Kaufman: SUSA.J	Mus Musculus	Histology	Slide Digitisation	0.34x0.34 microns
Plate 24d image d	E10.5-11	17-18	Transverse	0.775	H&E	http://dx.doi.org/10.7488/ds/849	Kaufman: SUSA.J	Mus Musculus	Histology	Slide Digitisation	0.34x0.34 microns
Plate 24d image e	E10.5-11	17-18	Transverse	0.791	H&E	http://dx.doi.org/10.7488/ds/850	Kaufman: SUSA.J	Mus Musculus	Histology	Slide Digitisation	0.34x0.34 microns
Plate 24d image f	E10.5-11	17-18	Transverse	0.806	H&E	http://dx.doi.org/10.7488/ds/851	Kaufman: SUSA.J	Mus Musculus	Histology	Slide Digitisation	0.34x0.34 microns
Plate 24d image g	E10.5-11	17-18	Transverse	0.822	H&E	http://dx.doi.org/10.7488/ds/852	Kaufman: SUSA.J	Mus Musculus	Histology	Slide Digitisation	0.34x0.34 microns
Plate 24d image h	E10.5-11	17-18	Transverse	0.838	H&E	http://dx.doi.org/10.7488/ds/853	Kaufman: SUSA.J	Mus Musculus	Histology	Slide Digitisation	0.34x0.34 microns
Plate 24d image i	E10.5-11	17-18	Transverse	0.85	H&E	http://dx.doi.org/10.7488/ds/854	Kaufman: SUSA.J	Mus Musculus	Histology	Slide Digitisation	0.34x0.34 microns
Plate 24d image j	E10.5-11	17-18	Transverse	0.866	H&E	http://dx.doi.org/10.7488/ds/855	Kaufman: SUSA.J	Mus Musculus	Histology	Slide Digitisation	0.34x0.34 microns
Plate 24d image k	E10.5-11	17-18	Transverse	0.881	H&E	http://dx.doi.org/10.7488/ds/856	Kaufman: SUSA.J	Mus Musculus	Histology	Slide Digitisation	0.34x0.34 microns
Plate 24d image l	E10.5-11	17-18	Transverse	0.893	H&E	http://dx.doi.org/10.7488/ds/857	Kaufman: SUSA.J	Mus Musculus	Histology	Slide Digitisation	0.34x0.34 microns
Plate 24d image m	E10.5-11	17-18	Transverse	0.909	H&E	http://dx.doi.org/10.7488/ds/858	Kaufman: SUSA.J	Mus Musculus	Histology	Slide Digitisation	0.34x0.34 microns
Plate 24d image n	E10.5-11	17-18	Transverse	0.929	H&E	http://dx.doi.org/10.7488/ds/859	Kaufman: SUSA.J	Mus Musculus	Histology	Slide Digitisation	0.34x0.34 microns
Plate 24d image o	E10.5-11	17-18	Transverse	0.953	H&E	http://dx.doi.org/10.7488/ds/860	Kaufman: SUSA.J	Mus Musculus	Histology	Slide Digitisation	0.34x0.34 microns
Plate 25a image a	E11-11.5	18	Sagittal	0.817	H&E	http://dx.doi.org/10.7488/ds/861	Kaufman: D12.Sag	Mus Musculus	Histology	Slide Digitisation	0.34x0.34 microns
Plate 25a image b	E11-11.5	18	Sagittal	0.785	H&E	http://dx.doi.org/10.7488/ds/862	Kaufman: D12.Sag	Mus Musculus	Histology	Slide Digitisation	0.34x0.34 microns
Plate 25a image c	E11-11.5	18	Sagittal	0.742	H&E	http://dx.doi.org/10.7488/ds/863	Kaufman: D12.Sag	Mus Musculus	Histology	Slide Digitisation	0.34x0.34 microns
Plate 25a image d	E11-11.5	18	Sagittal	0.688	H&E	http://dx.doi.org/10.7488/ds/864	Kaufman: D12.Sag	Mus Musculus	Histology	Slide Digitisation	0.34x0.34 microns
Plate 25b image a	E11-11.5	18	Sagittal	0.634	H&E	http://dx.doi.org/10.7488/ds/865	Kaufman: D12.Sag	Mus Musculus	Histology	Slide Digitisation	0.34x0.34 microns
Plate 25b image b	E11-11.5	18	Sagittal	0.581	H&E	http://dx.doi.org/10.7488/ds/866	Kaufman: D12.Sag	Mus Musculus	Histology	Slide Digitisation	0.34x0.34 microns
Plate 25b image c	E11-11.5	18	Sagittal	0.548	H&E	http://dx.doi.org/10.7488/ds/867	Kaufman: D12.Sag	Mus Musculus	Histology	Slide Digitisation	0.34x0.34 microns
Plate 25b image d	E11-11.5	18	Sagittal	0.505	H&E	http://dx.doi.org/10.7488/ds/868	Kaufman: D12.Sag	Mus Musculus	Histology	Slide Digitisation	0.34x0.34 microns
Plate 25c image a	E11-11.5	18	Sagittal	0.43	H&E	http://dx.doi.org/10.7488/ds/869	Kaufman: D12.Sag	Mus Musculus	Histology	Slide Digitisation	0.34x0.34 microns
Plate 25c image b	E11-11.5	18	Sagittal	0.387	H&E	http://dx.doi.org/10.7488/ds/870	Kaufman: D12.Sag	Mus Musculus	Histology	Slide Digitisation	0.34x0.34 microns
Plate 25c image c	E11-11.5	18	Sagittal	0.29	H&E	http://dx.doi.org/10.7488/ds/871	Kaufman: D12.Sag	Mus Musculus	Histology	Slide Digitisation	0.34x0.34 microns
Plate 25c image d	E11-11.5	18	Sagittal	0.226	H&E	http://dx.doi.org/10.7488/ds/872	Kaufman: D12.Sag	Mus Musculus	Histology	Slide Digitisation	0.34x0.34 microns
Plate 26a image a	E11.5-12	19	Transverse	0.026	H&E	http://dx.doi.org/10.7488/ds/873	Kaufman: D12.MD.1	Mus Musculus	Histology	Slide Digitisation	0.34x0.34 microns
Plate 26a image b	E11.5-12	19	Transverse	0.068	H&E	http://dx.doi.org/10.7488/ds/874	Kaufman: D12.MD.1	Mus Musculus	Histology	Slide Digitisation	0.34x0.34 microns
Plate 26a image c	E11.5-12	19	Transverse	0.098	H&E	http://dx.doi.org/10.7488/ds/875	Kaufman: D12.MD.1	Mus Musculus	Histology	Slide Digitisation	0.34x0.34 microns
Plate 26a image d	E11.5-12	19	Transverse	0.143	H&E	http://dx.doi.org/10.7488/ds/876	Kaufman: D12.MD.1	Mus Musculus	Histology	Slide Digitisation	0.34x0.34 microns
Plate 26a image e	E11.5-12	19	Transverse	0.177	H&E	http://dx.doi.org/10.7488/ds/877	Kaufman: D12.MD.1	Mus Musculus	Histology	Slide Digitisation	0.34x0.34 microns
Plate 26a image f	E11.5-12	19	Transverse	0.204	H&E	http://dx.doi.org/10.7488/ds/878	Kaufman: D12.MD.1	Mus Musculus	Histology	Slide Digitisation	0.34x0.34 microns
Plate 26a image g	E11.5-12	19	Transverse	0.219	H&E	http://dx.doi.org/10.7488/ds/879	Kaufman: D12.MD.1	Mus Musculus	Histology	Slide Digitisation	0.34x0.34 microns
Plate 26a image h	E11.5-12	19	Transverse	0.238	H&E	http://dx.doi.org/10.7488/ds/880	Kaufman: D12.MD.1	Mus Musculus	Histology	Slide Digitisation	0.34x0.34 microns
Plate 26a image i	E11.5-12	19	Transverse	0.249	H&E	http://dx.doi.org/10.7488/ds/881	Kaufman: D12.MD.1	Mus Musculus	Histology	Slide Digitisation	0.34x0.34 microns
Plate 26a image j	E11.5-12	19	Transverse	0.272	H&E	http://dx.doi.org/10.7488/ds/882	Kaufman: D12.MD.1	Mus Musculus	Histology	Slide Digitisation	0.34x0.34 microns
Plate 26b image a	E11.5-12	19	Transverse	0.287	H&E	http://dx.doi.org/10.7488/ds/883	Kaufman: D12.MD.1	Mus Musculus	Histology	Slide Digitisation	0.34x0.34 microns
Plate 26b image b	E11.5-12	19	Transverse	0.306	H&E	http://dx.doi.org/10.7488/ds/884	Kaufman: D12.MD.1	Mus Musculus	Histology	Slide Digitisation	0.34x0.34 microns
Plate 26b image c	E11.5-12	19	Transverse	0.321	H&E	http://dx.doi.org/10.7488/ds/885	Kaufman: D12.MD.1	Mus Musculus	Histology	Slide Digitisation	0.34x0.34 microns
Plate 26b image d	E11.5-12	19	Transverse	0.336	H&E	http://dx.doi.org/10.7488/ds/886	Kaufman: D12.MD.1	Mus Musculus	Histology	Slide Digitisation	0.34x0.34 microns
Plate 26b image e	E11.5-12	19	Transverse	0.358	H&E	http://dx.doi.org/10.7488/ds/887	Kaufman: D12.MD.1	Mus Musculus	Histology	Slide Digitisation	0.34x0.34 microns
Plate 26b image f	E11.5-12	19	Transverse	0.381	H&E	http://dx.doi.org/10.7488/ds/888	Kaufman: D12.MD.1	Mus Musculus	Histology	Slide Digitisation	0.34x0.34 microns
Plate 26b image g	E11.5-12	19	Transverse	0.404	H&E	http://dx.doi.org/10.7488/ds/889	Kaufman: D12.MD.1	Mus Musculus	Histology	Slide Digitisation	0.34x0.34 microns
Plate 26b image h	E11.5-12	19	Transverse	0.426	H&E	http://dx.doi.org/10.7488/ds/890	Kaufman: D12.MD.1	Mus Musculus	Histology	Slide Digitisation	0.34x0.34 microns
Plate 26b image i	E11.5-12	19	Transverse	0.457	H&E	http://dx.doi.org/10.7488/ds/891	Kaufman: D12.MD.1	Mus Musculus	Histology	Slide Digitisation	0.34x0.34 microns
Plate 26c image a	E11.5-12	19	Transverse	0.475	H&E	http://dx.doi.org/10.7488/ds/892	Kaufman: D12.MD.1	Mus Musculus	Histology	Slide Digitisation	0.34x0.34 microns
Plate 26c image b	E11.5-12	19	Transverse	0.494	H&E	http://dx.doi.org/10.7488/ds/893	Kaufman: D12.MD.1	Mus Musculus	Histology	Slide Digitisation	0.34x0.34 microns
Plate 26c image c	E11.5-12	19	Transverse	0.509	H&E	http://dx.doi.org/10.7488/ds/894	Kaufman: D12.MD.1	Mus Musculus	Histology	Slide Digitisation	0.34x0.34 microns
Plate 26c image d	E11.5-12	19	Transverse	0.525	H&E	http://dx.doi.org/10.7488/ds/895	Kaufman: D12.MD.1	Mus Musculus	Histology	Slide Digitisation	0.34x0.34 microns
Plate 26c image e	E11.5-12	19	Transverse	0.54	H&E	http://dx.doi.org/10.7488/ds/896	Kaufman: D12.MD.1	Mus Musculus	Histology	Slide Digitisation	0.34x0.34 microns
Plate 26c image f	E11.5-12	19	Transverse	0.558	H&E	http://dx.doi.org/10.7488/ds/897	Kaufman: D12.MD.1	Mus Musculus	Histology	Slide Digitisation	0.34x0.34 microns
Plate 26c image g	E11.5-12	19	Transverse	0.574	H&E	http://dx.doi.org/10.7488/ds/898	Kaufman: D12.MD.1	Mus Musculus	Histology	Slide Digitisation	0.34x0.34 microns
Plate 26c image h	E11.5-12	19	Transverse	0.589	H&E	http://dx.doi.org/10.7488/ds/899	Kaufman: D12.MD.1	Mus Musculus	Histology	Slide Digitisation	0.34x0.34 microns
Plate 26c image i	E11.5-12	19	Transverse	0.6	H&E	http://dx.doi.org/10.7488/ds/900	Kaufman: D12.MD.1	Mus Musculus	Histology	Slide Digitisation	0.34x0.34 microns
Plate 26d image a	E11.5-12	19	Transverse	0.619	H&E	http://dx.doi.org/10.7488/ds/901	Kaufman: D12.MD.1	Mus Musculus	Histology	Slide Digitisation	0.34x0.34 microns
Plate 26d image b	E11.5-12	19	Transverse	0.63	H&E	http://dx.doi.org/10.7488/ds/902	Kaufman: D12.MD.1	Mus Musculus	Histology	Slide Digitisation	0.34x0.34 microns
Plate 26d image c	E11.5-12	19	Transverse	0.645	H&E	http://dx.doi.org/10.7488/ds/903	Kaufman: D12.MD.1	Mus Musculus	Histology	Slide Digitisation	0.34x0.34 microns
Plate 26d image d	E11.5-12	19	Transverse	0.66	H&E	http://dx.doi.org/10.7488/ds/904	Kaufman: D12.MD.1	Mus Musculus	Histology	Slide Digitisation	0.34x0.34 microns
Plate 26d image e	E11.5-12	19	Transverse	0.679	H&E	http://dx.doi.org/10.7488/ds/905	Kaufman: D12.MD.1	Mus Musculus	Histology	Slide Digitisation	0.34x0.34 microns
Plate 26d image f	E11.5-12	19	Transverse	0.694	H&E	http://dx.doi.org/10.7488/ds/906	Kaufman: D12.MD.1	Mus Musculus	Histology	Slide Digitisation	0.34x0.34 microns
Plate 26d image g	E11.5-12	19	Transverse	0.709	H&E	http://dx.doi.org/10.7488/ds/907	Kaufman: D12.MD.1	Mus Musculus	Histology	Slide Digitisation	0.34x0.34 microns
Plate 26d image h	E11.5-12	19	Transverse	0.725	H&E	http://dx.doi.org/10.7488/ds/908	Kaufman: D12.MD.1	Mus Musculus	Histology	Slide Digitisation	0.34x0.34 microns
Plate 26d image i	E11.5-12	19	Transverse	0.74	H&E	http://dx.doi.org/10.7488/ds/909	Kaufman: D12.MD.1	Mus Musculus	Histology	Slide Digitisation	0.34x0.34 microns
Plate 26e image a	E11.5-12	19	Transverse	0.758	H&E	http://dx.doi.org/10.7488/ds/910	Kaufman: D12.MD.1	Mus Musculus	Histology	Slide Digitisation	0.34x0.34 microns
Plate 26e image b	E11.5-12	19	Transverse	0.785	H&E	http://dx.doi.org/10.7488/ds/911	Kaufman: D12.MD.1	Mus Musculus	Histology	Slide Digitisation	0.34x0.34 microns
Plate 26e image c	E11.5-12	19	Transverse	0.804	H&E	http://dx.doi.org/10.7488/ds/912	Kaufman: D12.MD.1	Mus Musculus	Histology	Slide Digitisation	0.34x0.34 microns
Plate 26e image d	E11.5-12	19	Transverse	0.826	H&E	http://dx.doi.org/10.7488/ds/913	Kaufman: D12.MD.1	Mus Musculus	Histology	Slide Digitisation	0.34x0.34 microns
Plate 26e image e	E11.5-12	19	Transverse	0.853	H&E	http://dx.doi.org/10.7488/ds/914	Kaufman: D12.MD.1	Mus Musculus	Histology	Slide Digitisation	0.34x0.34 microns
Plate 26e image f	E11.5-12	19	Transverse	0.875	H&E	http://dx.doi.org/10.7488/ds/915	Kaufman: D12.MD.1	Mus Musculus	Histology	Slide Digitisation	0.34x0.34 microns
Plate 26e image g	E11.5-12	19	Transverse	0.894	H&E	http://dx.doi.org/10.7488/ds/916	Kaufman: D12.MD.1	Mus Musculus	Histology	Slide Digitisation	0.34x0.34 microns
Plate 26e image h	E11.5-12	19	Transverse	0.925	H&E	http://dx.doi.org/10.7488/ds/917	Kaufman: D12.MD.1	Mus Musculus	Histology	Slide Digitisation	0.34x0.34 microns
Plate 26e image i	E11.5-12	19	Transverse	0.958	H&E	http://dx.doi.org/10.7488/ds/918	Kaufman: D12.MD.1	Mus Musculus	Histology	Slide Digitisation	0.34x0.34 microns
Plate 26e image j	E11.5-12	19	Transverse	0.985	H&E	http://dx.doi.org/10.7488/ds/919	Kaufman: D12.MD.1	Mus Musculus	Histology	Slide Digitisation	0.34x0.34 microns
Plate 27a image a	E12-12.5	20	Transverse	0.146	H&E	http://dx.doi.org/10.7488/ds/920	Kaufman: 8659A	Mus Musculus	Histology	Slide Digitisation	0.34x0.34 microns
Plate 27a image b	E12-12.5	20	Transverse	0.174	H&E	http://dx.doi.org/10.7488/ds/921	Kaufman: 8659A	Mus Musculus	Histology	Slide Digitisation	0.34x0.34 microns
Plate 27a image c	E12-12.5	20	Transverse	0.217	H&E	http://dx.doi.org/10.7488/ds/922	Kaufman: 8659A	Mus Musculus	Histology	Slide Digitisation	0.34x0.34 microns
Plate 27a image d	E12-12.5	20	Transverse	0.257	H&E	http://dx.doi.org/10.7488/ds/923	Kaufman: 8659A	Mus Musculus	Histology	Slide Digitisation	0.34x0.34 microns
Plate 27a image e	E12-12.5	20	Transverse	0.281	H&E	http://dx.doi.org/10.7488/ds/924	Kaufman: 8659A	Mus Musculus	Histology	Slide Digitisation	0.34x0.34 microns
Plate 27a image f	E12-12.5	20	Transverse	0.312	H&E	http://dx.doi.org/10.7488/ds/925	Kaufman: 8659A	Mus Musculus	Histology	Slide Digitisation	0.34x0.34 microns
Plate 27a image g	E12-12.5	20	Transverse	0.332	H&E	http://dx.doi.org/10.7488/ds/926	Kaufman: 8659A	Mus Musculus	Histology	Slide Digitisation	0.34x0.34 microns
Plate 27a image h	E12-12.5	20	Transverse	0.348	H&E	http://dx.doi.org/10.7488/ds/927	Kaufman: 8659A	Mus Musculus	Histology	Slide Digitisation	0.34x0.34 microns
Plate 27a image i	E12-12.5	20	Transverse	0.368	H&E	http://dx.doi.org/10.7488/ds/928	Kaufman: 8659A	Mus Musculus	Histology	Slide Digitisation	0.34x0.34 microns
Plate 27a image j	E12-12.5	20	Transverse	0.391	H&E	http://dx.doi.org/10.7488/ds/929	Kaufman: 8659A	Mus Musculus	Histology	Slide Digitisation	0.34x0.34 microns
Plate 27b image a	E12-12.5	20	Transverse	0.427	H&E	http://dx.doi.org/10.7488/ds/930	Kaufman: 8659A	Mus Musculus	Histology	Slide Digitisation	0.34x0.34 microns
Plate 27b image b	E12-12.5	20	Transverse	0.443	H&E	http://dx.doi.org/10.7488/ds/931	Kaufman: 8659A	Mus Musculus	Histology	Slide Digitisation	0.34x0.34 microns
Plate 27b image c	E12-12.5	20	Transverse	0.462	H&E	http://dx.doi.org/10.7488/ds/932	Kaufman: 8659A	Mus Musculus	Histology	Slide Digitisation	0.34x0.34 microns
Plate 27b image d	E12-12.5	20	Transverse	0.478	H&E	http://dx.doi.org/10.7488/ds/933	Kaufman: 8659A	Mus Musculus	Histology	Slide Digitisation	0.34x0.34 microns
Plate 27b image e	E12-12.5	20	Transverse	0.502	H&E	http://dx.doi.org/10.7488/ds/934	Kaufman: 8659A	Mus Musculus	Histology	Slide Digitisation	0.34x0.34 microns
Plate 27b image f	E12-12.5	20	Transverse	0.518	H&E	http://dx.doi.org/10.7488/ds/935	Kaufman: 8659A	Mus Musculus	Histology	Slide Digitisation	0.34x0.34 microns
Plate 27b image g	E12-12.5	20	Transverse	0.542	H&E	http://dx.doi.org/10.7488/ds/936	Kaufman: 8659A	Mus Musculus	Histology	Slide Digitisation	0.34x0.34 microns
Plate 27b image h	E12-12.5	20	Transverse	0.569	H&E	http://dx.doi.org/10.7488/ds/937	Kaufman: 8659A	Mus Musculus	Histology	Slide Digitisation	0.34x0.34 microns
Plate 27c image a	E12-12.5	20	Transverse	0.589	H&E	http://dx.doi.org/10.7488/ds/938	Kaufman: 8659A	Mus Musculus	Histology	Slide Digitisation	0.34x0.34 microns
Plate 27c image b	E12-12.5	20	Transverse	0.609	H&E	http://dx.doi.org/10.7488/ds/939	Kaufman: 8659A	Mus Musculus	Histology	Slide Digitisation	0.34x0.34 microns
Plate 27c image c	E12-12.5	20	Transverse	0.628	H&E	http://dx.doi.org/10.7488/ds/940	Kaufman: 8659A	Mus Musculus	Histology	Slide Digitisation	0.34x0.34 microns
Plate 27c image d	E12-12.5	20	Transverse	0.648	H&E	http://dx.doi.org/10.7488/ds/941	Kaufman: 8659A	Mus Musculus	Histology	Slide Digitisation	0.34x0.34 microns
Plate 27c image e	E12-12.5	20	Transverse	0.68	H&E	http://dx.doi.org/10.7488/ds/942	Kaufman: 8659A	Mus Musculus	Histology	Slide Digitisation	0.34x0.34 microns
Plate 27c image f	E12-12.5	20	Transverse	0.704	H&E	http://dx.doi.org/10.7488/ds/943	Kaufman: 8659A	Mus Musculus	Histology	Slide Digitisation	0.34x0.34 microns
Plate 27d image a	E12-12.5	20	Transverse	0.731	H&E	http://dx.doi.org/10.7488/ds/944	Kaufman: 8659A	Mus Musculus	Histology	Slide Digitisation	0.34x0.34 microns
Plate 27d image b	E12-12.5	20	Transverse	0.751	H&E	http://dx.doi.org/10.7488/ds/945	Kaufman: 8659A	Mus Musculus	Histology	Slide Digitisation	0.34x0.34 microns
Plate 27d image c	E12-12.5	20	Transverse	0.767	H&E	http://dx.doi.org/10.7488/ds/946	Kaufman: 8659A	Mus Musculus	Histology	Slide Digitisation	0.34x0.34 microns
Plate 27d image d	E12-12.5	20	Transverse	0.791	H&E	http://dx.doi.org/10.7488/ds/947	Kaufman: 8659A	Mus Musculus	Histology	Slide Digitisation	0.34x0.34 microns
Plate 27d image e	E12-12.5	20	Transverse	0.81	H&E	http://dx.doi.org/10.7488/ds/948	Kaufman: 8659A	Mus Musculus	Histology	Slide Digitisation	0.34x0.34 microns
Plate 27d image f	E12-12.5	20	Transverse	0.83	H&E	http://dx.doi.org/10.7488/ds/949	Kaufman: 8659A	Mus Musculus	Histology	Slide Digitisation	0.34x0.34 microns
Plate 27d image g	E12-12.5	20	Transverse	0.854	H&E	http://dx.doi.org/10.7488/ds/950	Kaufman: 8659A	Mus Musculus	Histology	Slide Digitisation	0.34x0.34 microns
Plate 27d image h	E12-12.5	20	Transverse	0.897	H&E	http://dx.doi.org/10.7488/ds/951	Kaufman: 8659A	Mus Musculus	Histology	Slide Digitisation	0.34x0.34 microns
Plate 27d image i	E12-12.5	20	Transverse	0.921	H&E	http://dx.doi.org/10.7488/ds/952	Kaufman: 8659A	Mus Musculus	Histology	Slide Digitisation	0.34x0.34 microns
Plate 27d image j	E12-12.5	20	Transverse	0.949	H&E	http://dx.doi.org/10.7488/ds/953	Kaufman: 8659A	Mus Musculus	Histology	Slide Digitisation	0.34x0.34 microns
Plate 28a image a	E12.5-13	21	Transverse	0.125	H&E	http://dx.doi.org/10.7488/ds/954	Kaufman: 87148	Mus Musculus	Histology	Slide Digitisation	0.34x0.34 microns
Plate 28a image b	E12.5-13	21	Transverse	0.166	H&E	http://dx.doi.org/10.7488/ds/955	Kaufman: 87148	Mus Musculus	Histology	Slide Digitisation	0.34x0.34 microns
Plate 28a image c	E12.5-13	21	Transverse	0.185	H&E	http://dx.doi.org/10.7488/ds/956	Kaufman: 87148	Mus Musculus	Histology	Slide Digitisation	0.34x0.34 microns
Plate 28a image d	E12.5-13	21	Transverse	0.211	H&E	http://dx.doi.org/10.7488/ds/957	Kaufman: 87148	Mus Musculus	Histology	Slide Digitisation	0.34x0.34 microns
Plate 28a image e	E12.5-13	21	Transverse	0.23	H&E	http://dx.doi.org/10.7488/ds/958	Kaufman: 87148	Mus Musculus	Histology	Slide Digitisation	0.34x0.34 microns
Plate 28a image f	E12.5-13	21	Transverse	0.249	H&E	http://dx.doi.org/10.7488/ds/959	Kaufman: 87148	Mus Musculus	Histology	Slide Digitisation	0.34x0.34 microns
Plate 28a image g	E12.5-13	21	Transverse	0.268	H&E	http://dx.doi.org/10.7488/ds/960	Kaufman: 87148	Mus Musculus	Histology	Slide Digitisation	0.34x0.34 microns
Plate 28a image h	E12.5-13	21	Transverse	0.287	H&E	http://dx.doi.org/10.7488/ds/961	Kaufman: 87148	Mus Musculus	Histology	Slide Digitisation	0.34x0.34 microns
Plate 28a image i	E12.5-13	21	Transverse	0.306	H&E	http://dx.doi.org/10.7488/ds/962	Kaufman: 87148	Mus Musculus	Histology	Slide Digitisation	0.34x0.34 microns
Plate 28b image a	E12.5-13	21	Transverse	0.325	H&E	http://dx.doi.org/10.7488/ds/963	Kaufman: 87148	Mus Musculus	Histology	Slide Digitisation	0.34x0.34 microns
Plate 28b image b	E12.5-13	21	Transverse	0.34	H&E	http://dx.doi.org/10.7488/ds/964	Kaufman: 87148	Mus Musculus	Histology	Slide Digitisation	0.34x0.34 microns
Plate 28b image c	E12.5-13	21	Transverse	0.351	H&E	http://dx.doi.org/10.7488/ds/965	Kaufman: 87148	Mus Musculus	Histology	Slide Digitisation	0.34x0.34 microns
Plate 28b image d	E12.5-13	21	Transverse	0.366	H&E	http://dx.doi.org/10.7488/ds/966	Kaufman: 87148	Mus Musculus	Histology	Slide Digitisation	0.34x0.34 microns
Plate 28b image e	E12.5-13	21	Transverse	0.385	H&E	http://dx.doi.org/10.7488/ds/967	Kaufman: 87148	Mus Musculus	Histology	Slide Digitisation	0.34x0.34 microns
Plate 28b image f	E12.5-13	21	Transverse	0.4	H&E	http://dx.doi.org/10.7488/ds/968	Kaufman: 87148	Mus Musculus	Histology	Slide Digitisation	0.34x0.34 microns
Plate 28b image g	E12.5-13	21	Transverse	0.419	H&E	http://dx.doi.org/10.7488/ds/969	Kaufman: 87148	Mus Musculus	Histology	Slide Digitisation	0.34x0.34 microns
Plate 28b image h	E12.5-13	21	Transverse	0.438	H&E	http://dx.doi.org/10.7488/ds/970	Kaufman: 87148	Mus Musculus	Histology	Slide Digitisation	0.34x0.34 microns
Plate 28b image i	E12.5-13	21	Transverse	0.464	H&E	http://dx.doi.org/10.7488/ds/971	Kaufman: 87148	Mus Musculus	Histology	Slide Digitisation	0.34x0.34 microns
Plate 28c image a	E12.5-13	21	Transverse	0.479	H&E	http://dx.doi.org/10.7488/ds/972	Kaufman: 87148	Mus Musculus	Histology	Slide Digitisation	0.34x0.34 microns
Plate 28c image b	E12.5-13	21	Transverse	0.498	H&E	http://dx.doi.org/10.7488/ds/973	Kaufman: 87148	Mus Musculus	Histology	Slide Digitisation	0.34x0.34 microns
Plate 28c image c	E12.5-13	21	Transverse	0.517	H&E	http://dx.doi.org/10.7488/ds/974	Kaufman: 87148	Mus Musculus	Histology	Slide Digitisation	0.34x0.34 microns
Plate 28c image d	E12.5-13	21	Transverse	0.536	H&E	http://dx.doi.org/10.7488/ds/975	Kaufman: 87148	Mus Musculus	Histology	Slide Digitisation	0.34x0.34 microns
Plate 28c image e	E12.5-13	21	Transverse	0.547	H&E	http://dx.doi.org/10.7488/ds/976	Kaufman: 87148	Mus Musculus	Histology	Slide Digitisation	0.34x0.34 microns
Plate 28c image f	E12.5-13	21	Transverse	0.558	H&E	http://dx.doi.org/10.7488/ds/977	Kaufman: 87148	Mus Musculus	Histology	Slide Digitisation	0.34x0.34 microns
Plate 28c image g	E12.5-13	21	Transverse	0.577	H&E	http://dx.doi.org/10.7488/ds/978	Kaufman: 87148	Mus Musculus	Histology	Slide Digitisation	0.34x0.34 microns
Plate 28d image a	E12.5-13	21	Transverse	0.592	H&E	http://dx.doi.org/10.7488/ds/979	Kaufman: 87148	Mus Musculus	Histology	Slide Digitisation	0.34x0.34 microns
Plate 28d image b	E12.5-13	21	Transverse	0.611	H&E	http://dx.doi.org/10.7488/ds/980	Kaufman: 87148	Mus Musculus	Histology	Slide Digitisation	0.34x0.34 microns
Plate 28d image c	E12.5-13	21	Transverse	0.626	H&E	http://dx.doi.org/10.7488/ds/981	Kaufman: 87148	Mus Musculus	Histology	Slide Digitisation	0.34x0.34 microns
Plate 28d image d	E12.5-13	21	Transverse	0.649	H&E	http://dx.doi.org/10.7488/ds/982	Kaufman: 87148	Mus Musculus	Histology	Slide Digitisation	0.34x0.34 microns
Plate 28d image e	E12.5-13	21	Transverse	0.668	H&E	http://dx.doi.org/10.7488/ds/983	Kaufman: 87148	Mus Musculus	Histology	Slide Digitisation	0.34x0.34 microns
Plate 28d image f	E12.5-13	21	Transverse	0.702	H&E	http://dx.doi.org/10.7488/ds/984	Kaufman: 87148	Mus Musculus	Histology	Slide Digitisation	0.34x0.34 microns
Plate 28d image g	E12.5-13	21	Transverse	0.721	H&E	http://dx.doi.org/10.7488/ds/985	Kaufman: 87148	Mus Musculus	Histology	Slide Digitisation	0.34x0.34 microns
Plate 28d image h	E12.5-13	21	Transverse	0.74	H&E	http://dx.doi.org/10.7488/ds/986	Kaufman: 87148	Mus Musculus	Histology	Slide Digitisation	0.34x0.34 microns
Plate 28d image i	E12.5-13	21	Transverse	0.758	H&E	http://dx.doi.org/10.7488/ds/987	Kaufman: 87148	Mus Musculus	Histology	Slide Digitisation	0.34x0.34 microns
Plate 28e image a	E12.5-13	21	Transverse	0.777	H&E	http://dx.doi.org/10.7488/ds/988	Kaufman: 87148	Mus Musculus	Histology	Slide Digitisation	0.34x0.34 microns
Plate 28e image b	E12.5-13	21	Transverse	0.792	H&E	http://dx.doi.org/10.7488/ds/989	Kaufman: 87148	Mus Musculus	Histology	Slide Digitisation	0.34x0.34 microns
Plate 28e image c	E12.5-13	21	Transverse	0.815	H&E	http://dx.doi.org/10.7488/ds/990	Kaufman: 87148	Mus Musculus	Histology	Slide Digitisation	0.34x0.34 microns
Plate 28e image d	E12.5-13	21	Transverse	0.826	H&E	http://dx.doi.org/10.7488/ds/991	Kaufman: 87148	Mus Musculus	Histology	Slide Digitisation	0.34x0.34 microns
Plate 28e image e	E12.5-13	21	Transverse	0.842	H&E	http://dx.doi.org/10.7488/ds/992	Kaufman: 87148	Mus Musculus	Histology	Slide Digitisation	0.34x0.34 microns
Plate 28e image f	E12.5-13	21	Transverse	0.853	H&E	http://dx.doi.org/10.7488/ds/993	Kaufman: 87148	Mus Musculus	Histology	Slide Digitisation	0.34x0.34 microns
Plate 28e image g	E12.5-13	21	Transverse	0.879	H&E	http://dx.doi.org/10.7488/ds/994	Kaufman: 87148	Mus Musculus	Histology	Slide Digitisation	0.34x0.34 microns
Plate 28e image h	E12.5-13	21	Transverse	0.894	H&E	http://dx.doi.org/10.7488/ds/995	Kaufman: 87148	Mus Musculus	Histology	Slide Digitisation	0.34x0.34 microns
Plate 28e image i	E12.5-13	21	Transverse	0.921	H&E	http://dx.doi.org/10.7488/ds/996	Kaufman: 87148	Mus Musculus	Histology	Slide Digitisation	0.34x0.34 microns
Plate 28e image j	E12.5-13	21	Transverse	0.943	H&E	http://dx.doi.org/10.7488/ds/997	Kaufman: 87148	Mus Musculus	Histology	Slide Digitisation	0.34x0.34 microns
Plate 29a image a	E12.5-13	21	Sagittal	0.447	H&E	http://dx.doi.org/10.7488/ds/998	Kaufman: 90111	Mus Musculus	Histology	Slide Digitisation	0.34x0.34 microns
Plate 29a image b	E12.5-13	21	Sagittal	0.545	H&E	http://dx.doi.org/10.7488/ds/999	Kaufman: 90111	Mus Musculus	Histology	Slide Digitisation	0.34x0.34 microns
Plate 29b image a	E12.5-13	21	Sagittal	0.602	H&E	http://dx.doi.org/10.7488/ds/1000	Kaufman: 90111	Mus Musculus	Histology	Slide Digitisation	0.34x0.34 microns
Plate 29b image b	E12.5-13	21	Sagittal	0.642	H&E	http://dx.doi.org/10.7488/ds/1001	Kaufman: 90111	Mus Musculus	Histology	Slide Digitisation	0.34x0.34 microns
Plate 30a image a	E13.5	22	Transverse	0.127	H&E	http://dx.doi.org/10.7488/ds/1002	Kaufman: 89192A	Mus Musculus	Histology	Slide Digitisation	0.34x0.34 microns
Plate 30a image b	E13.5	22	Transverse	0.15	H&E	http://dx.doi.org/10.7488/ds/1003	Kaufman: 89192A	Mus Musculus	Histology	Slide Digitisation	0.34x0.34 microns
Plate 30a image c	E13.5	22	Transverse	0.185	H&E	http://dx.doi.org/10.7488/ds/1004	Kaufman: 89192A	Mus Musculus	Histology	Slide Digitisation	0.34x0.34 microns
Plate 30a image d	E13.5	22	Transverse	0.204	H&E	http://dx.doi.org/10.7488/ds/1005	Kaufman: 89192A	Mus Musculus	Histology	Slide Digitisation	0.34x0.34 microns
Plate 30b image a	E13.5	22	Transverse	0.227	H&E	http://dx.doi.org/10.7488/ds/1006	Kaufman: 89192A	Mus Musculus	Histology	Slide Digitisation	0.34x0.34 microns
Plate 30b image b	E13.5	22	Transverse	0.238	H&E	http://dx.doi.org/10.7488/ds/1007	Kaufman: 89192A	Mus Musculus	Histology	Slide Digitisation	0.34x0.34 microns
Plate 30b image c	E13.5	22	Transverse	0.254	H&E	http://dx.doi.org/10.7488/ds/1008	Kaufman: 89192A	Mus Musculus	Histology	Slide Digitisation	0.34x0.34 microns
Plate 30b image d	E13.5	22	Transverse	0.273	H&E	http://dx.doi.org/10.7488/ds/1009	Kaufman: 89192A	Mus Musculus	Histology	Slide Digitisation	0.34x0.34 microns
Plate 30c image a	E13.5	22	Transverse	0.285	H&E	http://dx.doi.org/10.7488/ds/1010	Kaufman: 89192A	Mus Musculus	Histology	Slide Digitisation	0.34x0.34 microns
Plate 30c image b	E13.5	22	Transverse	0.3	H&E	http://dx.doi.org/10.7488/ds/1011	Kaufman: 89192A	Mus Musculus	Histology	Slide Digitisation	0.34x0.34 microns
Plate 30c image c	E13.5	22	Transverse	0.312	H&E	http://dx.doi.org/10.7488/ds/1012	Kaufman: 89192A	Mus Musculus	Histology	Slide Digitisation	0.34x0.34 microns
Plate 30c image d	E13.5	22	Transverse	0.323	H&E	http://dx.doi.org/10.7488/ds/1013	Kaufman: 89192A	Mus Musculus	Histology	Slide Digitisation	0.34x0.34 microns
Plate 30d image a	E13.5	22	Transverse	0.335	H&E	http://dx.doi.org/10.7488/ds/1014	Kaufman: 89192A	Mus Musculus	Histology	Slide Digitisation	0.34x0.34 microns
Plate 30d image b	E13.5	22	Transverse	0.354	H&E	http://dx.doi.org/10.7488/ds/1015	Kaufman: 89192A	Mus Musculus	Histology	Slide Digitisation	0.34x0.34 microns
Plate 30d image c	E13.5	22	Transverse	0.365	H&E	http://dx.doi.org/10.7488/ds/1016	Kaufman: 89192A	Mus Musculus	Histology	Slide Digitisation	0.34x0.34 microns
Plate 30d image d	E13.5	22	Transverse	0.381	H&E	http://dx.doi.org/10.7488/ds/1017	Kaufman: 89192A	Mus Musculus	Histology	Slide Digitisation	0.34x0.34 microns
Plate 30e image a	E13.5	22	Transverse	0.392	H&E	http://dx.doi.org/10.7488/ds/1018	Kaufman: 89192A	Mus Musculus	Histology	Slide Digitisation	0.34x0.34 microns
Plate 30e image b	E13.5	22	Transverse	0.408	H&E	http://dx.doi.org/10.7488/ds/1019	Kaufman: 89192A	Mus Musculus	Histology	Slide Digitisation	0.34x0.34 microns
Plate 30e image c	E13.5	22	Transverse	0.419	H&E	http://dx.doi.org/10.7488/ds/1020	Kaufman: 89192A	Mus Musculus	Histology	Slide Digitisation	0.34x0.34 microns
Plate 30e image d	E13.5	22	Transverse	0.435	H&E	http://dx.doi.org/10.7488/ds/1021	Kaufman: 89192A	Mus Musculus	Histology	Slide Digitisation	0.34x0.34 microns
Plate 30f image a	E13.5	22	Transverse	0.45	H&E	http://dx.doi.org/10.7488/ds/1022	Kaufman: 89192A	Mus Musculus	Histology	Slide Digitisation	0.34x0.34 microns
Plate 30f image b	E13.5	22	Transverse	0.465	H&E	http://dx.doi.org/10.7488/ds/1023	Kaufman: 89192A	Mus Musculus	Histology	Slide Digitisation	0.34x0.34 microns
Plate 30f image c	E13.5	22	Transverse	0.481	H&E	http://dx.doi.org/10.7488/ds/1024	Kaufman: 89192A	Mus Musculus	Histology	Slide Digitisation	0.34x0.34 microns
Plate 30f image d	E13.5	22	Transverse	0.492	H&E	http://dx.doi.org/10.7488/ds/1025	Kaufman: 89192A	Mus Musculus	Histology	Slide Digitisation	0.34x0.34 microns
Plate 30g image a	E13.5	22	Transverse	0.508	H&E	http://dx.doi.org/10.7488/ds/1026	Kaufman: 89192A	Mus Musculus	Histology	Slide Digitisation	0.34x0.34 microns
Plate 30g image b	E13.5	22	Transverse	0.523	H&E	http://dx.doi.org/10.7488/ds/1027	Kaufman: 89192A	Mus Musculus	Histology	Slide Digitisation	0.34x0.34 microns
Plate 30g image c	E13.5	22	Transverse	0.538	H&E	http://dx.doi.org/10.7488/ds/1028	Kaufman: 89192A	Mus Musculus	Histology	Slide Digitisation	0.34x0.34 microns
Plate 30g image d	E13.5	22	Transverse	0.55	H&E	http://dx.doi.org/10.7488/ds/1029	Kaufman: 89192A	Mus Musculus	Histology	Slide Digitisation	0.34x0.34 microns
Plate 30h image a	E13.5	22	Transverse	0.562	H&E	http://dx.doi.org/10.7488/ds/1030	Kaufman: 89192A	Mus Musculus	Histology	Slide Digitisation	0.34x0.34 microns
Plate 30h image b	E13.5	22	Transverse	0.573	H&E	http://dx.doi.org/10.7488/ds/1031	Kaufman: 89192A	Mus Musculus	Histology	Slide Digitisation	0.34x0.34 microns
Plate 30h image c	E13.5	22	Transverse	0.592	H&E	http://dx.doi.org/10.7488/ds/1032	Kaufman: 89192A	Mus Musculus	Histology	Slide Digitisation	0.34x0.34 microns
Plate 30h image d	E13.5	22	Transverse	0.608	H&E	http://dx.doi.org/10.7488/ds/1033	Kaufman: 89192A	Mus Musculus	Histology	Slide Digitisation	0.34x0.34 microns
Plate 30i image a	E13.5	22	Transverse	0.627	H&E	http://dx.doi.org/10.7488/ds/1034	Kaufman: 89192A	Mus Musculus	Histology	Slide Digitisation	0.34x0.34 microns
Plate 30i image b	E13.5	22	Transverse	0.642	H&E	http://dx.doi.org/10.7488/ds/1035	Kaufman: 89192A	Mus Musculus	Histology	Slide Digitisation	0.34x0.34 microns
Plate 30i image c	E13.5	22	Transverse	0.662	H&E	http://dx.doi.org/10.7488/ds/1036	Kaufman: 89192A	Mus Musculus	Histology	Slide Digitisation	0.34x0.34 microns
Plate 30i image d	E13.5	22	Transverse	0.685	H&E	http://dx.doi.org/10.7488/ds/1037	Kaufman: 89192A	Mus Musculus	Histology	Slide Digitisation	0.34x0.34 microns
Plate 30j image a	E13.5	22	Transverse	0.712	H&E	http://dx.doi.org/10.7488/ds/1038	Kaufman: 89192A	Mus Musculus	Histology	Slide Digitisation	0.34x0.34 microns
Plate 30j image b	E13.5	22	Transverse	0.735	H&E	http://dx.doi.org/10.7488/ds/1039	Kaufman: 89192A	Mus Musculus	Histology	Slide Digitisation	0.34x0.34 microns
Plate 30j image c	E13.5	22	Transverse	0.75	H&E	http://dx.doi.org/10.7488/ds/1040	Kaufman: 89192A	Mus Musculus	Histology	Slide Digitisation	0.34x0.34 microns
Plate 30j image d	E13.5	22	Transverse	0.765	H&E	http://dx.doi.org/10.7488/ds/1041	Kaufman: 89192A	Mus Musculus	Histology	Slide Digitisation	0.34x0.34 microns
Plate 30k image a	E13.5	22	Transverse	0.777	H&E	http://dx.doi.org/10.7488/ds/1042	Kaufman: 89192A	Mus Musculus	Histology	Slide Digitisation	0.34x0.34 microns
Plate 30k image b	E13.5	22	Transverse	0.788	H&E	http://dx.doi.org/10.7488/ds/1043	Kaufman: 89192A	Mus Musculus	Histology	Slide Digitisation	0.34x0.34 microns
Plate 30k image c	E13.5	22	Transverse	0.8	H&E	http://dx.doi.org/10.7488/ds/1044	Kaufman: 89192A	Mus Musculus	Histology	Slide Digitisation	0.34x0.34 microns
Plate 30k image d	E13.5	22	Transverse	0.812	H&E	http://dx.doi.org/10.7488/ds/1045	Kaufman: 89192A	Mus Musculus	Histology	Slide Digitisation	0.34x0.34 microns
Plate 30l image a	E13.5	22	Transverse	0.831	H&E	http://dx.doi.org/10.7488/ds/1046	Kaufman: 89192A	Mus Musculus	Histology	Slide Digitisation	0.34x0.34 microns
Plate 30l image b	E13.5	22	Transverse	0.846	H&E	http://dx.doi.org/10.7488/ds/1047	Kaufman: 89192A	Mus Musculus	Histology	Slide Digitisation	0.34x0.34 microns
Plate 30l image c	E13.5	22	Transverse	0.862	H&E	http://dx.doi.org/10.7488/ds/1048	Kaufman: 89192A	Mus Musculus	Histology	Slide Digitisation	0.34x0.34 microns
Plate 30l image d	E13.5	22	Transverse	0.881	H&E	http://dx.doi.org/10.7488/ds/1049	Kaufman: 89192A	Mus Musculus	Histology	Slide Digitisation	0.34x0.34 microns
Plate 31a image a	E13.5	22	Sagittal	0.593	H&E	http://dx.doi.org/10.7488/ds/1050	Kaufman: 90163	Mus Musculus	Histology	Slide Digitisation	0.34x0.34 microns
Plate 31a image b	E13.5	22	Sagittal	0.512	H&E	http://dx.doi.org/10.7488/ds/1051	Kaufman: 90163	Mus Musculus	Histology	Slide Digitisation	0.34x0.34 microns
Plate 31b image a	E13.5	22	Sagittal	0.455	H&E	http://dx.doi.org/10.7488/ds/1052	Kaufman: 90163	Mus Musculus	Histology	Slide Digitisation	0.34x0.34 microns
Plate 31b image b	E13.5	22	Sagittal	0.39	H&E	http://dx.doi.org/10.7488/ds/1053	Kaufman: 90163	Mus Musculus	Histology	Slide Digitisation	0.34x0.34 microns
Plate 32a image a	E14.5	22-23	Transverse	0.064	H&E	http://dx.doi.org/10.7488/ds/1054	Kaufman: 89195	Mus Musculus	Histology	Slide Digitisation	0.34x0.34 microns
Plate 32a image b	E14.5	22-23	Transverse	0.094	H&E	http://dx.doi.org/10.7488/ds/1055	Kaufman: 89195	Mus Musculus	Histology	Slide Digitisation	0.34x0.34 microns
Plate 32a image c	E14.5	22-23	Transverse	0.124	H&E	http://dx.doi.org/10.7488/ds/1056	Kaufman: 89195	Mus Musculus	Histology	Slide Digitisation	0.34x0.34 microns
Plate 32a image d	E14.5	22-23	Transverse	0.15	H&E	http://dx.doi.org/10.7488/ds/1057	Kaufman: 89195	Mus Musculus	Histology	Slide Digitisation	0.34x0.34 microns
Plate 32b image a	E14.5	22-23	Transverse	0.173	H&E	http://dx.doi.org/10.7488/ds/1058	Kaufman: 89195	Mus Musculus	Histology	Slide Digitisation	0.34x0.34 microns
Plate 32b image b	E14.5	22-23	Transverse	0.195	H&E	http://dx.doi.org/10.7488/ds/1059	Kaufman: 89195	Mus Musculus	Histology	Slide Digitisation	0.34x0.34 microns
Plate 32b image c	E14.5	22-23	Transverse	0.218	H&E	http://dx.doi.org/10.7488/ds/1060	Kaufman: 89195	Mus Musculus	Histology	Slide Digitisation	0.34x0.34 microns
Plate 32b image d	E14.5	22-23	Transverse	0.241	H&E	http://dx.doi.org/10.7488/ds/1061	Kaufman: 89195	Mus Musculus	Histology	Slide Digitisation	0.34x0.34 microns
Plate 32c image a	E14.5	22-23	Transverse	0.256	H&E	http://dx.doi.org/10.7488/ds/1062	Kaufman: 89195	Mus Musculus	Histology	Slide Digitisation	0.34x0.34 microns
Plate 32c image b	E14.5	22-23	Transverse	0.271	H&E	http://dx.doi.org/10.7488/ds/1063	Kaufman: 89195	Mus Musculus	Histology	Slide Digitisation	0.34x0.34 microns
Plate 32c image c	E14.5	22-23	Transverse	0.286	H&E	http://dx.doi.org/10.7488/ds/1064	Kaufman: 89195	Mus Musculus	Histology	Slide Digitisation	0.34x0.34 microns
Plate 32c image d	E14.5	22-23	Transverse	0.301	H&E	http://dx.doi.org/10.7488/ds/1065	Kaufman: 89195	Mus Musculus	Histology	Slide Digitisation	0.34x0.34 microns
Plate 32d image a	E14.5	22-23	Transverse	0.32	H&E	http://dx.doi.org/10.7488/ds/1066	Kaufman: 89195	Mus Musculus	Histology	Slide Digitisation	0.34x0.34 microns
Plate 32d image b	E14.5	22-23	Transverse	0.335	H&E	http://dx.doi.org/10.7488/ds/1067	Kaufman: 89195	Mus Musculus	Histology	Slide Digitisation	0.34x0.34 microns
Plate 32d image c	E14.5	22-23	Transverse	0.346	H&E	http://dx.doi.org/10.7488/ds/1068	Kaufman: 89195	Mus Musculus	Histology	Slide Digitisation	0.34x0.34 microns
Plate 32d image d	E14.5	22-23	Transverse	0.361	H&E	http://dx.doi.org/10.7488/ds/1069	Kaufman: 89195	Mus Musculus	Histology	Slide Digitisation	0.34x0.34 microns
Plate 32e image a	E14.5	22-23	Transverse	0.376	H&E	http://dx.doi.org/10.7488/ds/1070	Kaufman: 89195	Mus Musculus	Histology	Slide Digitisation	0.34x0.34 microns
Plate 32e image b	E14.5	22-23	Transverse	0.391	H&E	http://dx.doi.org/10.7488/ds/1071	Kaufman: 89195	Mus Musculus	Histology	Slide Digitisation	0.34x0.34 microns
Plate 32e image c	E14.5	22-23	Transverse	0.41	H&E	http://dx.doi.org/10.7488/ds/1072	Kaufman: 89195	Mus Musculus	Histology	Slide Digitisation	0.34x0.34 microns
Plate 32e image d	E14.5	22-23	Transverse	0.432	H&E	http://dx.doi.org/10.7488/ds/1073	Kaufman: 89195	Mus Musculus	Histology	Slide Digitisation	0.34x0.34 microns
Plate 32f image a	E14.5	22-23	Transverse	0.455	H&E	http://dx.doi.org/10.7488/ds/1074	Kaufman: 89195	Mus Musculus	Histology	Slide Digitisation	0.34x0.34 microns
Plate 32f image b	E14.5	22-23	Transverse	0.466	H&E	http://dx.doi.org/10.7488/ds/1075	Kaufman: 89195	Mus Musculus	Histology	Slide Digitisation	0.34x0.34 microns
Plate 32f image c	E14.5	22-23	Transverse	0.481	H&E	http://dx.doi.org/10.7488/ds/1076	Kaufman: 89195	Mus Musculus	Histology	Slide Digitisation	0.34x0.34 microns
Plate 32f image d	E14.5	22-23	Transverse	0.496	H&E	http://dx.doi.org/10.7488/ds/1077	Kaufman: 89195	Mus Musculus	Histology	Slide Digitisation	0.34x0.34 microns
Plate 32g image a	E14.5	22-23	Transverse	0.519	H&E	http://dx.doi.org/10.7488/ds/1078	Kaufman: 89195	Mus Musculus	Histology	Slide Digitisation	0.34x0.34 microns
Plate 32g image b	E14.5	22-23	Transverse	0.534	H&E	http://dx.doi.org/10.7488/ds/1079	Kaufman: 89195	Mus Musculus	Histology	Slide Digitisation	0.34x0.34 microns
Plate 32g image c	E14.5	22-23	Transverse	0.549	H&E	http://dx.doi.org/10.7488/ds/1080	Kaufman: 89195	Mus Musculus	Histology	Slide Digitisation	0.34x0.34 microns
Plate 32g image d	E14.5	22-23	Transverse	0.56	H&E	http://dx.doi.org/10.7488/ds/1081	Kaufman: 89195	Mus Musculus	Histology	Slide Digitisation	0.34x0.34 microns
Plate 32h image a	E14.5	22-23	Transverse	0.575	H&E	http://dx.doi.org/10.7488/ds/1082	Kaufman: 89195	Mus Musculus	Histology	Slide Digitisation	0.34x0.34 microns
Plate 32h image b	E14.5	22-23	Transverse	0.594	H&E	http://dx.doi.org/10.7488/ds/1083	Kaufman: 89195	Mus Musculus	Histology	Slide Digitisation	0.34x0.34 microns
Plate 32h image c	E14.5	22-23	Transverse	0.632	H&E	http://dx.doi.org/10.7488/ds/1084	Kaufman: 89195	Mus Musculus	Histology	Slide Digitisation	0.34x0.34 microns
Plate 32h image d	E14.5	22-23	Transverse	0.658	H&E	http://dx.doi.org/10.7488/ds/1085	Kaufman: 89195	Mus Musculus	Histology	Slide Digitisation	0.34x0.34 microns
Plate 32i image a	E14.5	22-23	Transverse	0.688	H&E	http://dx.doi.org/10.7488/ds/1086	Kaufman: 89195	Mus Musculus	Histology	Slide Digitisation	0.34x0.34 microns
Plate 32i image b	E14.5	22-23	Transverse	0.714	H&E	http://dx.doi.org/10.7488/ds/1087	Kaufman: 89195	Mus Musculus	Histology	Slide Digitisation	0.34x0.34 microns
Plate 32i image c	E14.5	22-23	Transverse	0.748	H&E	http://dx.doi.org/10.7488/ds/1088	Kaufman: 89195	Mus Musculus	Histology	Slide Digitisation	0.34x0.34 microns
Plate 32i image d	E14.5	22-23	Transverse	0.771	H&E	http://dx.doi.org/10.7488/ds/1089	Kaufman: 89195	Mus Musculus	Histology	Slide Digitisation	0.34x0.34 microns
Plate 32j image a	E14.5	22-23	Transverse	0.789	H&E	http://dx.doi.org/10.7488/ds/1090	Kaufman: 89195	Mus Musculus	Histology	Slide Digitisation	0.34x0.34 microns
Plate 32j image b	E14.5	22-23	Transverse	0.805	H&E	http://dx.doi.org/10.7488/ds/1091	Kaufman: 89195	Mus Musculus	Histology	Slide Digitisation	0.34x0.34 microns
Plate 32j image c	E14.5	22-23	Transverse	0.82	H&E	http://dx.doi.org/10.7488/ds/1092	Kaufman: 89195	Mus Musculus	Histology	Slide Digitisation	0.34x0.34 microns
Plate 32j image d	E14.5	22-23	Transverse	0.838	H&E	http://dx.doi.org/10.7488/ds/1093	Kaufman: 89195	Mus Musculus	Histology	Slide Digitisation	0.34x0.34 microns
Plate 32k image a	E14.5	22-23	Transverse	0.85	H&E	http://dx.doi.org/10.7488/ds/1094	Kaufman: 89195	Mus Musculus	Histology	Slide Digitisation	0.34x0.34 microns
Plate 32k image b	E14.5	22-23	Transverse	0.861	H&E	http://dx.doi.org/10.7488/ds/1095	Kaufman: 89195	Mus Musculus	Histology	Slide Digitisation	0.34x0.34 microns
Plate 32k image c	E14.5	22-23	Transverse	0.883	H&E	http://dx.doi.org/10.7488/ds/1096	Kaufman: 89195	Mus Musculus	Histology	Slide Digitisation	0.34x0.34 microns
Plate 32k image d	E14.5	22-23	Transverse	0.898	H&E	http://dx.doi.org/10.7488/ds/1097	Kaufman: 89195	Mus Musculus	Histology	Slide Digitisation	0.34x0.34 microns
Plate 32k image e	E14.5	22-23	Transverse	0.936	H&E	http://dx.doi.org/10.7488/ds/1098	Kaufman: 89195	Mus Musculus	Histology	Slide Digitisation	0.34x0.34 microns
Plate 33a image a	E14.5	22-23	Sagittal	0.393	H&E	http://dx.doi.org/10.7488/ds/1099	Kaufman: 90123	Mus Musculus	Histology	Slide Digitisation	0.34x0.34 microns
Plate 33a image b	E14.5	22-23	Sagittal	0.446	H&E	http://dx.doi.org/10.7488/ds/1100	Kaufman: 90123	Mus Musculus	Histology	Slide Digitisation	0.34x0.34 microns
Plate 33b image a	E14.5	22-23	Sagittal	0.473	H&E	http://dx.doi.org/10.7488/ds/1101	Kaufman: 90123	Mus Musculus	Histology	Slide Digitisation	0.34x0.34 microns
Plate 33b image b	E14.5	22-23	Sagittal	0.509	H&E	http://dx.doi.org/10.7488/ds/1102	Kaufman: 90123	Mus Musculus	Histology	Slide Digitisation	0.34x0.34 microns
Plate 34a image a	E14.5	22-23	Coronal	0.12	H&E	http://dx.doi.org/10.7488/ds/1103	Kaufman: 8699A	Mus Musculus	Histology	Slide Digitisation	0.68x0.68 microns
Plate 34a image b	E14.5	22-23	Coronal	0.174	H&E	http://dx.doi.org/10.7488/ds/1104	Kaufman: 8699A	Mus Musculus	Histology	Slide Digitisation	0.68x0.68 microns
Plate 34a image c	E14.5	22-23	Coronal	0.257	H&E	http://dx.doi.org/10.7488/ds/1105	Kaufman: 8699A	Mus Musculus	Histology	Slide Digitisation	0.68x0.68 microns
Plate 34a image d	E14.5	22-23	Coronal	0.317	H&E	http://dx.doi.org/10.7488/ds/1106	Kaufman: 8699A	Mus Musculus	Histology	Slide Digitisation	0.68x0.68 microns
Plate 34a image e	E14.5	22-23	Coronal	0.371	H&E	http://dx.doi.org/10.7488/ds/1107	Kaufman: 8699A	Mus Musculus	Histology	Slide Digitisation	0.68x0.68 microns
Plate 34a image f	E14.5	22-23	Coronal	0.425	H&E	http://dx.doi.org/10.7488/ds/1108	Kaufman: 8699A	Mus Musculus	Histology	Slide Digitisation	0.68x0.68 microns
Plate 34a image g	E14.5	22-23	Coronal	0.485	H&E	http://dx.doi.org/10.7488/ds/1109	Kaufman: 8699A	Mus Musculus	Histology	Slide Digitisation	0.68x0.68 microns
Plate 34a image h	E14.5	22-23	Coronal	0.551	H&E	http://dx.doi.org/10.7488/ds/1110	Kaufman: 8699A	Mus Musculus	Histology	Slide Digitisation	0.68x0.68 microns
Plate 34b image a	E14.5	22-23	Coronal	0.593	H&E	http://dx.doi.org/10.7488/ds/1111	Kaufman: 8699A	Mus Musculus	Histology	Slide Digitisation	0.68x0.68 microns
Plate 34b image b	E14.5	22-23	Coronal	0.665	H&E	http://dx.doi.org/10.7488/ds/1112	Kaufman: 8699A	Mus Musculus	Histology	Slide Digitisation	0.68x0.68 microns
Plate 34b image c	E14.5	22-23	Coronal	0.707	H&E	http://dx.doi.org/10.7488/ds/1113	Kaufman: 8699A	Mus Musculus	Histology	Slide Digitisation	0.68x0.68 microns
Plate 34b image d	E14.5	22-23	Coronal	0.731	H&E	http://dx.doi.org/10.7488/ds/1114	Kaufman: 8699A	Mus Musculus	Histology	Slide Digitisation	0.68x0.68 microns
Plate 34b image e	E14.5	22-23	Coronal	0.766	H&E	http://dx.doi.org/10.7488/ds/1115	Kaufman: 8699A	Mus Musculus	Histology	Slide Digitisation	0.68x0.68 microns
Plate 34b image f	E14.5	22-23	Coronal	0.844	H&E	http://dx.doi.org/10.7488/ds/1116	Kaufman: 8699A	Mus Musculus	Histology	Slide Digitisation	0.68x0.68 microns
Plate 34b image g	E14.5	22-23	Coronal	0.886	H&E	http://dx.doi.org/10.7488/ds/1117	Kaufman: 8699A	Mus Musculus	Histology	Slide Digitisation	0.68x0.68 microns
Plate 34b image h	E14.5	22-23	Coronal	0.94	H&E	http://dx.doi.org/10.7488/ds/1118	Kaufman: 8699A	Mus Musculus	Histology	Slide Digitisation	0.68x0.68 microns
Plate 35a image a	E15.5	24	Transverse	0.069	H&E	http://dx.doi.org/10.7488/ds/1119	Kaufman: 89198A	Mus Musculus	Histology	Slide Digitisation	0.34x0.34 microns
Plate 35a image b	E15.5	24	Transverse	0.096	H&E	http://dx.doi.org/10.7488/ds/1120	Kaufman: 89198A	Mus Musculus	Histology	Slide Digitisation	0.34x0.34 microns
Plate 35a image c	E15.5	24	Transverse	0.119	H&E	http://dx.doi.org/10.7488/ds/1121	Kaufman: 89198A	Mus Musculus	Histology	Slide Digitisation	0.34x0.34 microns
Plate 35a image d	E15.5	24	Transverse	0.138	H&E	http://dx.doi.org/10.7488/ds/1122	Kaufman: 89198A	Mus Musculus	Histology	Slide Digitisation	0.34x0.34 microns
Plate 35a image e	E15.5	24	Transverse	0.158	H&E	http://dx.doi.org/10.7488/ds/1123	Kaufman: 89198A	Mus Musculus	Histology	Slide Digitisation	0.34x0.34 microns
Plate 35b image a	E15.5	24	Transverse	0.181	H&E	http://dx.doi.org/10.7488/ds/1124	Kaufman: 89198A	Mus Musculus	Histology	Slide Digitisation	0.34x0.34 microns
Plate 35b image b	E15.5	24	Transverse	0.196	H&E	http://dx.doi.org/10.7488/ds/1125	Kaufman: 89198A	Mus Musculus	Histology	Slide Digitisation	0.34x0.34 microns
Plate 35b image c	E15.5	24	Transverse	0.215	H&E	http://dx.doi.org/10.7488/ds/1126	Kaufman: 89198A	Mus Musculus	Histology	Slide Digitisation	0.34x0.34 microns
Plate 35b image d	E15.5	24	Transverse	0.227	H&E	http://dx.doi.org/10.7488/ds/1127	Kaufman: 89198A	Mus Musculus	Histology	Slide Digitisation	0.34x0.34 microns
Plate 35c image a	E15.5	24	Transverse	0.242	H&E	http://dx.doi.org/10.7488/ds/1128	Kaufman: 89198A	Mus Musculus	Histology	Slide Digitisation	0.34x0.34 microns
Plate 35c image b	E15.5	24	Transverse	0.258	H&E	http://dx.doi.org/10.7488/ds/1129	Kaufman: 89198A	Mus Musculus	Histology	Slide Digitisation	0.34x0.34 microns
Plate 35c image c	E15.5	24	Transverse	0.269	H&E	http://dx.doi.org/10.7488/ds/1130	Kaufman: 89198A	Mus Musculus	Histology	Slide Digitisation	0.34x0.34 microns
Plate 35c image d	E15.5	24	Transverse	0.285	H&E	http://dx.doi.org/10.7488/ds/1131	Kaufman: 89198A	Mus Musculus	Histology	Slide Digitisation	0.34x0.34 microns
Plate 35d image a	E15.5	24	Transverse	0.3	H&E	http://dx.doi.org/10.7488/ds/1132	Kaufman: 89198A	Mus Musculus	Histology	Slide Digitisation	0.34x0.34 microns
Plate 35d image b	E15.5	24	Transverse	0.312	H&E	http://dx.doi.org/10.7488/ds/1133	Kaufman: 89198A	Mus Musculus	Histology	Slide Digitisation	0.34x0.34 microns
Plate 35d image c	E15.5	24	Transverse	0.327	H&E	http://dx.doi.org/10.7488/ds/1134	Kaufman: 89198A	Mus Musculus	Histology	Slide Digitisation	0.34x0.34 microns
Plate 35d image d	E15.5	24	Transverse	0.342	H&E	http://dx.doi.org/10.7488/ds/1135	Kaufman: 89198A	Mus Musculus	Histology	Slide Digitisation	0.34x0.34 microns
Plate 35e image a	E15.5	24	Transverse	0.354	H&E	http://dx.doi.org/10.7488/ds/1136	Kaufman: 89198A	Mus Musculus	Histology	Slide Digitisation	0.34x0.34 microns
Plate 35e image b	E15.5	24	Transverse	0.369	H&E	http://dx.doi.org/10.7488/ds/1137	Kaufman: 89198A	Mus Musculus	Histology	Slide Digitisation	0.34x0.34 microns
Plate 35e image c	E15.5	24	Transverse	0.392	H&E	http://dx.doi.org/10.7488/ds/1138	Kaufman: 89198A	Mus Musculus	Histology	Slide Digitisation	0.34x0.34 microns
Plate 35e image d	E15.5	24	Transverse	0.404	H&E	http://dx.doi.org/10.7488/ds/1139	Kaufman: 89198A	Mus Musculus	Histology	Slide Digitisation	0.34x0.34 microns
Plate 35f image a	E15.5	24	Transverse	0.415	H&E	http://dx.doi.org/10.7488/ds/1140	Kaufman: 89198A	Mus Musculus	Histology	Slide Digitisation	0.34x0.34 microns
Plate 35f image b	E15.5	24	Transverse	0.431	H&E	http://dx.doi.org/10.7488/ds/1141	Kaufman: 89198A	Mus Musculus	Histology	Slide Digitisation	0.34x0.34 microns
Plate 35f image c	E15.5	24	Transverse	0.446	H&E	http://dx.doi.org/10.7488/ds/1142	Kaufman: 89198A	Mus Musculus	Histology	Slide Digitisation	0.34x0.34 microns
Plate 35f image d	E15.5	24	Transverse	0.462	H&E	http://dx.doi.org/10.7488/ds/1143	Kaufman: 89198A	Mus Musculus	Histology	Slide Digitisation	0.34x0.34 microns
Plate 35g image a	E15.5	24	Transverse	0.477	H&E	http://dx.doi.org/10.7488/ds/1144	Kaufman: 89198A	Mus Musculus	Histology	Slide Digitisation	0.34x0.34 microns
Plate 35g image b	E15.5	24	Transverse	0.496	H&E	http://dx.doi.org/10.7488/ds/1145	Kaufman: 89198A	Mus Musculus	Histology	Slide Digitisation	0.34x0.34 microns
Plate 35g image c	E15.5	24	Transverse	0.512	H&E	http://dx.doi.org/10.7488/ds/1146	Kaufman: 89198A	Mus Musculus	Histology	Slide Digitisation	0.34x0.34 microns
Plate 35g image d	E15.5	24	Transverse	0.527	H&E	http://dx.doi.org/10.7488/ds/1147	Kaufman: 89198A	Mus Musculus	Histology	Slide Digitisation	0.34x0.34 microns
Plate 35h image a	E15.5	24	Transverse	0.542	H&E	http://dx.doi.org/10.7488/ds/1148	Kaufman: 89198A	Mus Musculus	Histology	Slide Digitisation	0.34x0.34 microns
Plate 35h image b	E15.5	24	Transverse	0.558	H&E	http://dx.doi.org/10.7488/ds/1149	Kaufman: 89198A	Mus Musculus	Histology	Slide Digitisation	0.34x0.34 microns
Plate 35h image c	E15.5	24	Transverse	0.573	H&E	http://dx.doi.org/10.7488/ds/1150	Kaufman: 89198A	Mus Musculus	Histology	Slide Digitisation	0.34x0.34 microns
Plate 35h image d	E15.5	24	Transverse	0.596	H&E	http://dx.doi.org/10.7488/ds/1151	Kaufman: 89198A	Mus Musculus	Histology	Slide Digitisation	0.34x0.34 microns
Plate 35i image a	E15.5	24	Transverse	0.623	H&E	http://dx.doi.org/10.7488/ds/1152	Kaufman: 89198A	Mus Musculus	Histology	Slide Digitisation	0.34x0.34 microns
Plate 35i image b	E15.5	24	Transverse	0.65	H&E	http://dx.doi.org/10.7488/ds/1153	Kaufman: 89198A	Mus Musculus	Histology	Slide Digitisation	0.34x0.34 microns
Plate 35i image c	E15.5	24	Transverse	0.681	H&E	http://dx.doi.org/10.7488/ds/1154	Kaufman: 89198A	Mus Musculus	Histology	Slide Digitisation	0.34x0.34 microns
Plate 35i image d	E15.5	24	Transverse	0.708	H&E	http://dx.doi.org/10.7488/ds/1155	Kaufman: 89198A	Mus Musculus	Histology	Slide Digitisation	0.34x0.34 microns
Plate 35j image a	E15.5	24	Transverse	0.742	H&E	http://dx.doi.org/10.7488/ds/1156	Kaufman: 89198A	Mus Musculus	Histology	Slide Digitisation	0.34x0.34 microns
Plate 35j image b	E15.5	24	Transverse	0.758	H&E	http://dx.doi.org/10.7488/ds/1157	Kaufman: 89198A	Mus Musculus	Histology	Slide Digitisation	0.34x0.34 microns
Plate 35j image c	E15.5	24	Transverse	0.777	H&E	http://dx.doi.org/10.7488/ds/1158	Kaufman: 89198A	Mus Musculus	Histology	Slide Digitisation	0.34x0.34 microns
Plate 35j image d	E15.5	24	Transverse	0.8	H&E	http://dx.doi.org/10.7488/ds/1159	Kaufman: 89198A	Mus Musculus	Histology	Slide Digitisation	0.34x0.34 microns
Plate 35k image a	E15.5	24	Transverse	0.815	H&E	http://dx.doi.org/10.7488/ds/1160	Kaufman: 89198A	Mus Musculus	Histology	Slide Digitisation	0.34x0.34 microns
Plate 35k image b	E15.5	24	Transverse	0.827	H&E	http://dx.doi.org/10.7488/ds/1161	Kaufman: 89198A	Mus Musculus	Histology	Slide Digitisation	0.34x0.34 microns
Plate 35k image c	E15.5	24	Transverse	0.842	H&E	http://dx.doi.org/10.7488/ds/1162	Kaufman: 89198A	Mus Musculus	Histology	Slide Digitisation	0.34x0.34 microns
Plate 35k image d	E15.5	24	Transverse	0.858	H&E	http://dx.doi.org/10.7488/ds/1163	Kaufman: 89198A	Mus Musculus	Histology	Slide Digitisation	0.34x0.34 microns
Plate 35l image a	E15.5	24	Transverse	0.873	H&E	http://dx.doi.org/10.7488/ds/1164	Kaufman: 89198A	Mus Musculus	Histology	Slide Digitisation	0.34x0.34 microns
Plate 35l image b	E15.5	24	Transverse	0.892	H&E	http://dx.doi.org/10.7488/ds/1165	Kaufman: 89198A	Mus Musculus	Histology	Slide Digitisation	0.34x0.34 microns
Plate 35l image c	E15.5	24	Transverse	0.912	H&E	http://dx.doi.org/10.7488/ds/1166	Kaufman: 89198A	Mus Musculus	Histology	Slide Digitisation	0.34x0.34 microns
Plate 35l image d	E15.5	24	Transverse	0.927	H&E	http://dx.doi.org/10.7488/ds/1167	Kaufman: 89198A	Mus Musculus	Histology	Slide Digitisation	0.34x0.34 microns
Plate 35l image e	E15.5	24	Transverse	0.946	H&E	http://dx.doi.org/10.7488/ds/1168	Kaufman: 89198A	Mus Musculus	Histology	Slide Digitisation	0.34x0.34 microns
Plate 36a image a	E15.5	24	Sagittal	0.483	H&E	http://dx.doi.org/10.7488/ds/1169	Kaufman: 90162	Mus Musculus	Histology	Slide Digitisation	0.68x0.68 microns
Plate 36a image b	E15.5	24	Sagittal	0.533	H&E	http://dx.doi.org/10.7488/ds/1170	Kaufman: 90162	Mus Musculus	Histology	Slide Digitisation	0.68x0.68 microns
Plate 36b image a	E15.5	24	Sagittal	0.592	H&E	http://dx.doi.org/10.7488/ds/1171	Kaufman: 90162	Mus Musculus	Histology	Slide Digitisation	0.68x0.68 microns
Plate 36b image b	E15.5	24	Sagittal	0.625	H&E	http://dx.doi.org/10.7488/ds/1172	Kaufman: 90162	Mus Musculus	Histology	Slide Digitisation	0.68x0.68 microns
Plate 36c image a	E15.5	24	Sagittal	0.65	H&E	http://dx.doi.org/10.7488/ds/1173	Kaufman: 90162	Mus Musculus	Histology	Slide Digitisation	0.68x0.68 microns
Plate 36c image b	E15.5	24	Sagittal	0.7	H&E	http://dx.doi.org/10.7488/ds/1174	Kaufman: 90162	Mus Musculus	Histology	Slide Digitisation	0.68x0.68 microns
Plate 36d image a	E15.5	24	Sagittal	0.717	H&E	http://dx.doi.org/10.7488/ds/1175	Kaufman: 90162	Mus Musculus	Histology	Slide Digitisation	0.68x0.68 microns
Plate 36d image b	E15.5	24	Sagittal	0.75	H&E	http://dx.doi.org/10.7488/ds/1176	Kaufman: 90162	Mus Musculus	Histology	Slide Digitisation	0.68x0.68 microns
Plate 36e image a	E15.5	24	Sagittal	0.783	H&E	http://dx.doi.org/10.7488/ds/1177	Kaufman: 90162	Mus Musculus	Histology	Slide Digitisation	0.68x0.68 microns
Plate 36e image b	E15.5	24	Sagittal	0.808	H&E	http://dx.doi.org/10.7488/ds/1178	Kaufman: 90162	Mus Musculus	Histology	Slide Digitisation	0.68x0.68 microns
Plate 37a image a	E16.5	25	Transverse	0.059	H&E	http://dx.doi.org/10.7488/ds/1179	Kaufman: 89199	Mus Musculus	Histology	Slide Digitisation	0.34x0.34 microns
Plate 37a image b	E16.5	25	Transverse	0.085	H&E	http://dx.doi.org/10.7488/ds/1180	Kaufman: 89199	Mus Musculus	Histology	Slide Digitisation	0.34x0.34 microns
Plate 37a image c	E16.5	25	Transverse	0.115	H&E	http://dx.doi.org/10.7488/ds/1181	Kaufman: 89199	Mus Musculus	Histology	Slide Digitisation	0.34x0.34 microns
Plate 37a image d	E16.5	25	Transverse	0.144	H&E	http://dx.doi.org/10.7488/ds/1182	Kaufman: 89199	Mus Musculus	Histology	Slide Digitisation	0.34x0.34 microns
Plate 37a image e	E16.5	25	Transverse	0.167	H&E	http://dx.doi.org/10.7488/ds/1183	Kaufman: 89199	Mus Musculus	Histology	Slide Digitisation	0.34x0.34 microns
Plate 37b image a	E16.5	25	Transverse	0.2	H&E	http://dx.doi.org/10.7488/ds/1184	Kaufman: 89199	Mus Musculus	Histology	Slide Digitisation	0.34x0.34 microns
Plate 37b image b	E16.5	25	Transverse	0.219	H&E	http://dx.doi.org/10.7488/ds/1185	Kaufman: 89199	Mus Musculus	Histology	Slide Digitisation	0.34x0.34 microns
Plate 37b image c	E16.5	25	Transverse	0.237	H&E	http://dx.doi.org/10.7488/ds/1186	Kaufman: 89199	Mus Musculus	Histology	Slide Digitisation	0.34x0.34 microns
Plate 37b image d	E16.5	25	Transverse	0.256	H&E	http://dx.doi.org/10.7488/ds/1187	Kaufman: 89199	Mus Musculus	Histology	Slide Digitisation	0.34x0.34 microns
Plate 37c image a	E16.5	25	Transverse	0.281	H&E	http://dx.doi.org/10.7488/ds/1188	Kaufman: 89199	Mus Musculus	Histology	Slide Digitisation	0.34x0.34 microns
Plate 37c image b	E16.5	25	Transverse	0.304	H&E	http://dx.doi.org/10.7488/ds/1189	Kaufman: 89199	Mus Musculus	Histology	Slide Digitisation	0.34x0.34 microns
Plate 37c image c	E16.5	25	Transverse	0.319	H&E	http://dx.doi.org/10.7488/ds/1190	Kaufman: 89199	Mus Musculus	Histology	Slide Digitisation	0.34x0.34 microns
Plate 37c image d	E16.5	25	Transverse	0.337	H&E	http://dx.doi.org/10.7488/ds/1191	Kaufman: 89199	Mus Musculus	Histology	Slide Digitisation	0.34x0.34 microns
Plate 37d image a	E16.5	25	Transverse	0.352	H&E	http://dx.doi.org/10.7488/ds/1192	Kaufman: 89199	Mus Musculus	Histology	Slide Digitisation	0.34x0.34 microns
Plate 37d image b	E16.5	25	Transverse	0.37	H&E	http://dx.doi.org/10.7488/ds/1193	Kaufman: 89199	Mus Musculus	Histology	Slide Digitisation	0.34x0.34 microns
Plate 37d image c	E16.5	25	Transverse	0.385	H&E	http://dx.doi.org/10.7488/ds/1194	Kaufman: 89199	Mus Musculus	Histology	Slide Digitisation	0.34x0.34 microns
Plate 37d image d	E16.5	25	Transverse	0.407	H&E	http://dx.doi.org/10.7488/ds/1195	Kaufman: 89199	Mus Musculus	Histology	Slide Digitisation	0.34x0.34 microns
Plate 37e image a	E16.5	25	Transverse	0.433	H&E	http://dx.doi.org/10.7488/ds/1196	Kaufman: 89199	Mus Musculus	Histology	Slide Digitisation	0.34x0.34 microns
Plate 37e image b	E16.5	25	Transverse	0.448	H&E	http://dx.doi.org/10.7488/ds/1197	Kaufman: 89199	Mus Musculus	Histology	Slide Digitisation	0.34x0.34 microns
Plate 37e image c	E16.5	25	Transverse	0.456	H&E	http://dx.doi.org/10.7488/ds/1198	Kaufman: 89199	Mus Musculus	Histology	Slide Digitisation	0.34x0.34 microns
Plate 37e image d	E16.5	25	Transverse	0.47	H&E	http://dx.doi.org/10.7488/ds/1199	Kaufman: 89199	Mus Musculus	Histology	Slide Digitisation	0.34x0.34 microns
Plate 37f image a	E16.5	25	Transverse	0.485	H&E	http://dx.doi.org/10.7488/ds/1200	Kaufman: 89199	Mus Musculus	Histology	Slide Digitisation	0.34x0.34 microns
Plate 37f image b	E16.5	25	Transverse	0.496	H&E	http://dx.doi.org/10.7488/ds/1201	Kaufman: 89199	Mus Musculus	Histology	Slide Digitisation	0.34x0.34 microns
Plate 37f image c	E16.5	25	Transverse	0.511	H&E	http://dx.doi.org/10.7488/ds/1202	Kaufman: 89199	Mus Musculus	Histology	Slide Digitisation	0.34x0.34 microns
Plate 37f image d	E16.5	25	Transverse	0.533	H&E	http://dx.doi.org/10.7488/ds/1203	Kaufman: 89199	Mus Musculus	Histology	Slide Digitisation	0.34x0.34 microns
Plate 37g image a	E16.5	25	Transverse	0.559	H&E	http://dx.doi.org/10.7488/ds/1204	Kaufman: 89199	Mus Musculus	Histology	Slide Digitisation	0.34x0.34 microns
Plate 37g image b	E16.5	25	Transverse	0.57	H&E	http://dx.doi.org/10.7488/ds/1205	Kaufman: 89199	Mus Musculus	Histology	Slide Digitisation	0.34x0.34 microns
Plate 37g image c	E16.5	25	Transverse	0.581	H&E	http://dx.doi.org/10.7488/ds/1206	Kaufman: 89199	Mus Musculus	Histology	Slide Digitisation	0.34x0.34 microns
Plate 37g image d	E16.5	25	Transverse	0.596	H&E	http://dx.doi.org/10.7488/ds/1207	Kaufman: 89199	Mus Musculus	Histology	Slide Digitisation	0.34x0.34 microns
Plate 37h image a	E16.5	25	Transverse	0.607	H&E	http://dx.doi.org/10.7488/ds/1208	Kaufman: 89199	Mus Musculus	Histology	Slide Digitisation	0.34x0.34 microns
Plate 37h image b	E16.5	25	Transverse	0.619	H&E	http://dx.doi.org/10.7488/ds/1209	Kaufman: 89199	Mus Musculus	Histology	Slide Digitisation	0.34x0.34 microns
Plate 37h image c	E16.5	25	Transverse	0.637	H&E	http://dx.doi.org/10.7488/ds/1210	Kaufman: 89199	Mus Musculus	Histology	Slide Digitisation	0.34x0.34 microns
Plate 37h image d	E16.5	25	Transverse	0.656	H&E	http://dx.doi.org/10.7488/ds/1211	Kaufman: 89199	Mus Musculus	Histology	Slide Digitisation	0.34x0.34 microns
Plate 37i image a	E16.5	25	Transverse	0.674	H&E	http://dx.doi.org/10.7488/ds/1212	Kaufman: 89199	Mus Musculus	Histology	Slide Digitisation	0.34x0.34 microns
Plate 37i image b	E16.5	25	Transverse	0.696	H&E	http://dx.doi.org/10.7488/ds/1213	Kaufman: 89199	Mus Musculus	Histology	Slide Digitisation	0.34x0.34 microns
Plate 37i image c	E16.5	25	Transverse	0.719	H&E	http://dx.doi.org/10.7488/ds/1214	Kaufman: 89199	Mus Musculus	Histology	Slide Digitisation	0.34x0.34 microns
Plate 37i image d	E16.5	25	Transverse	0.733	H&E	http://dx.doi.org/10.7488/ds/1215	Kaufman: 89199	Mus Musculus	Histology	Slide Digitisation	0.34x0.34 microns
Plate 37j image a	E16.5	25	Transverse	0.759	H&E	http://dx.doi.org/10.7488/ds/1216	Kaufman: 89199	Mus Musculus	Histology	Slide Digitisation	0.34x0.34 microns
Plate 37j image b	E16.5	25	Transverse	0.778	H&E	http://dx.doi.org/10.7488/ds/1217	Kaufman: 89199	Mus Musculus	Histology	Slide Digitisation	0.34x0.34 microns
Plate 37j image c	E16.5	25	Transverse	0.793	H&E	http://dx.doi.org/10.7488/ds/1218	Kaufman: 89199	Mus Musculus	Histology	Slide Digitisation	0.34x0.34 microns
Plate 37j image d	E16.5	25	Transverse	0.815	H&E	http://dx.doi.org/10.7488/ds/1219	Kaufman: 89199	Mus Musculus	Histology	Slide Digitisation	0.34x0.34 microns
Plate 37k image a	E16.5	25	Transverse	0.837	H&E	http://dx.doi.org/10.7488/ds/1220	Kaufman: 89199	Mus Musculus	Histology	Slide Digitisation	0.34x0.34 microns
Plate 37k image b	E16.5	25	Transverse	0.844	H&E	http://dx.doi.org/10.7488/ds/1221	Kaufman: 89199	Mus Musculus	Histology	Slide Digitisation	0.34x0.34 microns
Plate 37k image c	E16.5	25	Transverse	0.856	H&E	http://dx.doi.org/10.7488/ds/1222	Kaufman: 89199	Mus Musculus	Histology	Slide Digitisation	0.34x0.34 microns
Plate 37k image d	E16.5	25	Transverse	0.867	H&E	http://dx.doi.org/10.7488/ds/1223	Kaufman: 89199	Mus Musculus	Histology	Slide Digitisation	0.34x0.34 microns
Plate 37l image a	E16.5	25	Transverse	0.878	H&E	http://dx.doi.org/10.7488/ds/1224	Kaufman: 89199	Mus Musculus	Histology	Slide Digitisation	0.34x0.34 microns
Plate 37l image b	E16.5	25	Transverse	0.896	H&E	http://dx.doi.org/10.7488/ds/1225	Kaufman: 89199	Mus Musculus	Histology	Slide Digitisation	0.34x0.34 microns
Plate 37l image c	E16.5	25	Transverse	0.919	H&E	http://dx.doi.org/10.7488/ds/1226	Kaufman: 89199	Mus Musculus	Histology	Slide Digitisation	0.34x0.34 microns
Plate 37l image d	E16.5	25	Transverse	0.933	H&E	http://dx.doi.org/10.7488/ds/1227	Kaufman: 89199	Mus Musculus	Histology	Slide Digitisation	0.34x0.34 microns
Plate 37l image e	E16.5	25	Transverse	0.952	H&E	http://dx.doi.org/10.7488/ds/1228	Kaufman: 89199	Mus Musculus	Histology	Slide Digitisation	0.34x0.34 microns
Plate 38a image a	E16.5	25	Sagittal	0.368	H&E	http://dx.doi.org/10.7488/ds/1229	Kaufman: 90164	Mus Musculus	Histology	Slide Digitisation	0.68x0.68 microns
Plate 38a image b	E16.5	25	Sagittal	0.43	H&E	http://dx.doi.org/10.7488/ds/1230	Kaufman: 90164	Mus Musculus	Histology	Slide Digitisation	0.68x0.68 microns
Plate 38b image a	E16.5	25	Sagittal	0.465	H&E	http://dx.doi.org/10.7488/ds/1231	Kaufman: 90164	Mus Musculus	Histology	Slide Digitisation	0.68x0.68 microns
Plate 38b image b	E16.5	25	Sagittal	0.518	H&E	http://dx.doi.org/10.7488/ds/1232	Kaufman: 90164	Mus Musculus	Histology	Slide Digitisation	0.68x0.68 microns
Plate 38c image a	E16.5	25	Sagittal	0.553	H&E	http://dx.doi.org/10.7488/ds/1233	Kaufman: 90164	Mus Musculus	Histology	Slide Digitisation	0.68x0.68 microns
Plate 38c image b	E16.5	25	Sagittal	0.632	H&E	http://dx.doi.org/10.7488/ds/1234	Kaufman: 90164	Mus Musculus	Histology	Slide Digitisation	0.68x0.68 microns
Plate 39a image a	E16.5	25	Coronal	0.14	H&E	http://dx.doi.org/10.7488/ds/1235	Kaufman: 91009	Mus Musculus	Histology	Slide Digitisation	0.34x0.34 microns
Plate 39a image b	E16.5	25	Coronal	0.207	H&E	http://dx.doi.org/10.7488/ds/1236	Kaufman: 91009	Mus Musculus	Histology	Slide Digitisation	0.34x0.34 microns
Plate 39a image c	E16.5	25	Coronal	0.305	H&E	http://dx.doi.org/10.7488/ds/1237	Kaufman: 91009	Mus Musculus	Histology	Slide Digitisation	0.34x0.34 microns
Plate 39a image d	E16.5	25	Coronal	0.335	H&E	http://dx.doi.org/10.7488/ds/1238	Kaufman: 91009	Mus Musculus	Histology	Slide Digitisation	0.34x0.34 microns
Plate 39a image e	E16.5	25	Coronal	0.39	H&E	http://dx.doi.org/10.7488/ds/1239	Kaufman: 91009	Mus Musculus	Histology	Slide Digitisation	0.34x0.34 microns
Plate 39a image f	E16.5	25	Coronal	0.457	H&E	http://dx.doi.org/10.7488/ds/1240	Kaufman: 91009	Mus Musculus	Histology	Slide Digitisation	0.34x0.34 microns
Plate 39b image a	E16.5	25	Coronal	0.494	H&E	http://dx.doi.org/10.7488/ds/1241	Kaufman: 91009	Mus Musculus	Histology	Slide Digitisation	0.34x0.34 microns
Plate 39b image b	E16.5	25	Coronal	0.53	H&E	http://dx.doi.org/10.7488/ds/1242	Kaufman: 91009	Mus Musculus	Histology	Slide Digitisation	0.34x0.34 microns
Plate 39b image c	E16.5	25	Coronal	0.561	H&E	http://dx.doi.org/10.7488/ds/1243	Kaufman: 91009	Mus Musculus	Histology	Slide Digitisation	0.34x0.34 microns
Plate 39b image d	E16.5	25	Coronal	0.591	H&E	http://dx.doi.org/10.7488/ds/1244	Kaufman: 91009	Mus Musculus	Histology	Slide Digitisation	0.34x0.34 microns
Plate 39c image a	E16.5	25	Coronal	0.616	H&E	http://dx.doi.org/10.7488/ds/1245	Kaufman: 91009	Mus Musculus	Histology	Slide Digitisation	0.34x0.34 microns
Plate 39c image b	E16.5	25	Coronal	0.646	H&E	http://dx.doi.org/10.7488/ds/1246	Kaufman: 91009	Mus Musculus	Histology	Slide Digitisation	0.34x0.34 microns
Plate 39c image c	E16.5	25	Coronal	0.677	H&E	http://dx.doi.org/10.7488/ds/1247	Kaufman: 91009	Mus Musculus	Histology	Slide Digitisation	0.34x0.34 microns
Plate 39c image d	E16.5	25	Coronal	0.713	H&E	http://dx.doi.org/10.7488/ds/1248	Kaufman: 91009	Mus Musculus	Histology	Slide Digitisation	0.34x0.34 microns
Plate 39d image a	E16.5	25	Coronal	0.762	H&E	http://dx.doi.org/10.7488/ds/1249	Kaufman: 91009	Mus Musculus	Histology	Slide Digitisation	0.34x0.34 microns
Plate 39d image b	E16.5	25	Coronal	0.799	H&E	http://dx.doi.org/10.7488/ds/1250	Kaufman: 91009	Mus Musculus	Histology	Slide Digitisation	0.34x0.34 microns
Plate 39d image c	E16.5	25	Coronal	0.854	H&E	http://dx.doi.org/10.7488/ds/1251	Kaufman: 91009	Mus Musculus	Histology	Slide Digitisation	0.34x0.34 microns
Plate 39d image d	E16.5	25	Coronal	0.921	H&E	http://dx.doi.org/10.7488/ds/1252	Kaufman: 91009	Mus Musculus	Histology	Slide Digitisation	0.34x0.34 microns
Plate 40a image a	E17.5	26	Transverse	0.067	H&E	http://dx.doi.org/10.7488/ds/1253	Kaufman: 9017A.trans	Mus Musculus	Histology	Slide Digitisation	0.68x0.68 microns
Plate 40a image b	E17.5	26	Transverse	0.09	H&E	http://dx.doi.org/10.7488/ds/1254	Kaufman: 9017A.trans	Mus Musculus	Histology	Slide Digitisation	0.68x0.68 microns
Plate 40a image c	E17.5	26	Transverse	0.105	H&E	http://dx.doi.org/10.7488/ds/1255	Kaufman: 9017A.trans	Mus Musculus	Histology	Slide Digitisation	0.68x0.68 microns
Plate 40a image d	E17.5	26	Transverse	0.124	H&E	http://dx.doi.org/10.7488/ds/1256	Kaufman: 9017A.trans	Mus Musculus	Histology	Slide Digitisation	0.68x0.68 microns
Plate 40a image e	E17.5	26	Transverse	0.146	H&E	http://dx.doi.org/10.7488/ds/1257	Kaufman: 9017A.trans	Mus Musculus	Histology	Slide Digitisation	0.68x0.68 microns
Plate 40b image a	E17.5	26	Transverse	0.161	H&E	http://dx.doi.org/10.7488/ds/1258	Kaufman: 9017A.trans	Mus Musculus	Histology	Slide Digitisation	0.68x0.68 microns
Plate 40b image b	E17.5	26	Transverse	0.172	H&E	http://dx.doi.org/10.7488/ds/1259	Kaufman: 9017A.trans	Mus Musculus	Histology	Slide Digitisation	0.68x0.68 microns
Plate 40b image c	E17.5	26	Transverse	0.195	H&E	http://dx.doi.org/10.7488/ds/1260	Kaufman: 9017A.trans	Mus Musculus	Histology	Slide Digitisation	0.68x0.68 microns
Plate 40b image d	E17.5	26	Transverse	0.21	H&E	http://dx.doi.org/10.7488/ds/1261	Kaufman: 9017A.trans	Mus Musculus	Histology	Slide Digitisation	0.68x0.68 microns
Plate 40c image a	E17.5	26	Transverse	0.225	H&E	http://dx.doi.org/10.7488/ds/1262	Kaufman: 9017A.trans	Mus Musculus	Histology	Slide Digitisation	0.68x0.68 microns
Plate 40c image b	E17.5	26	Transverse	0.24	H&E	http://dx.doi.org/10.7488/ds/1263	Kaufman: 9017A.trans	Mus Musculus	Histology	Slide Digitisation	0.68x0.68 microns
Plate 40c image c	E17.5	26	Transverse	0.255	H&E	http://dx.doi.org/10.7488/ds/1264	Kaufman: 9017A.trans	Mus Musculus	Histology	Slide Digitisation	0.68x0.68 microns
Plate 40c image d	E17.5	26	Transverse	0.27	H&E	http://dx.doi.org/10.7488/ds/1265	Kaufman: 9017A.trans	Mus Musculus	Histology	Slide Digitisation	0.68x0.68 microns
Plate 40d image a	E17.5	26	Transverse	0.288	H&E	http://dx.doi.org/10.7488/ds/1266	Kaufman: 9017A.trans	Mus Musculus	Histology	Slide Digitisation	0.68x0.68 microns
Plate 40d image b	E17.5	26	Transverse	0.303	H&E	http://dx.doi.org/10.7488/ds/1267	Kaufman: 9017A.trans	Mus Musculus	Histology	Slide Digitisation	0.68x0.68 microns
Plate 40d image c	E17.5	26	Transverse	0.322	H&E	http://dx.doi.org/10.7488/ds/1268	Kaufman: 9017A.trans	Mus Musculus	Histology	Slide Digitisation	0.68x0.68 microns
Plate 40d image d	E17.5	26	Transverse	0.345	H&E	http://dx.doi.org/10.7488/ds/1269	Kaufman: 9017A.trans	Mus Musculus	Histology	Slide Digitisation	0.68x0.68 microns
Plate 40e image a	E17.5	26	Transverse	0.356	H&E	http://dx.doi.org/10.7488/ds/1270	Kaufman: 9017A.trans	Mus Musculus	Histology	Slide Digitisation	0.68x0.68 microns
Plate 40e image b	E17.5	26	Transverse	0.371	H&E	http://dx.doi.org/10.7488/ds/1271	Kaufman: 9017A.trans	Mus Musculus	Histology	Slide Digitisation	0.68x0.68 microns
Plate 40e image c	E17.5	26	Transverse	0.39	H&E	http://dx.doi.org/10.7488/ds/1272	Kaufman: 9017A.trans	Mus Musculus	Histology	Slide Digitisation	0.68x0.68 microns
Plate 40e image d	E17.5	26	Transverse	0.404	H&E	http://dx.doi.org/10.7488/ds/1273	Kaufman: 9017A.trans	Mus Musculus	Histology	Slide Digitisation	0.68x0.68 microns
Plate 40f image a	E17.5	26	Transverse	0.423	H&E	http://dx.doi.org/10.7488/ds/1274	Kaufman: 9017A.trans	Mus Musculus	Histology	Slide Digitisation	0.68x0.68 microns
Plate 40f image b	E17.5	26	Transverse	0.438	H&E	http://dx.doi.org/10.7488/ds/1275	Kaufman: 9017A.trans	Mus Musculus	Histology	Slide Digitisation	0.68x0.68 microns
Plate 40f image c	E17.5	26	Transverse	0.457	H&E	http://dx.doi.org/10.7488/ds/1276	Kaufman: 9017A.trans	Mus Musculus	Histology	Slide Digitisation	0.68x0.68 microns
Plate 40f image d	E17.5	26	Transverse	0.476	H&E	http://dx.doi.org/10.7488/ds/1277	Kaufman: 9017A.trans	Mus Musculus	Histology	Slide Digitisation	0.68x0.68 microns
Plate 40g image a	E17.5	26	Transverse	0.498	H&E	http://dx.doi.org/10.7488/ds/1278	Kaufman: 9017A.trans	Mus Musculus	Histology	Slide Digitisation	0.68x0.68 microns
Plate 40g image b	E17.5	26	Transverse	0.521	H&E	http://dx.doi.org/10.7488/ds/1279	Kaufman: 9017A.trans	Mus Musculus	Histology	Slide Digitisation	0.68x0.68 microns
Plate 40g image c	E17.5	26	Transverse	0.543	H&E	http://dx.doi.org/10.7488/ds/1280	Kaufman: 9017A.trans	Mus Musculus	Histology	Slide Digitisation	0.68x0.68 microns
Plate 40g image d	E17.5	26	Transverse	0.558	H&E	http://dx.doi.org/10.7488/ds/1281	Kaufman: 9017A.trans	Mus Musculus	Histology	Slide Digitisation	0.68x0.68 microns
Plate 40g image e	E17.5	26	Transverse	0.577	H&E	http://dx.doi.org/10.7488/ds/1282	Kaufman: 9017A.trans	Mus Musculus	Histology	Slide Digitisation	0.68x0.68 microns
Plate 40g image f	E17.5	26	Transverse	0.588	H&E	http://dx.doi.org/10.7488/ds/1283	Kaufman: 9017A.trans	Mus Musculus	Histology	Slide Digitisation	0.68x0.68 microns
Plate 40h image a	E17.5	26	Transverse	0.603	H&E	http://dx.doi.org/10.7488/ds/1284	Kaufman: 9017A.trans	Mus Musculus	Histology	Slide Digitisation	0.68x0.68 microns
Plate 40h image b	E17.5	26	Transverse	0.622	H&E	http://dx.doi.org/10.7488/ds/1285	Kaufman: 9017A.trans	Mus Musculus	Histology	Slide Digitisation	0.68x0.68 microns
Plate 40h image c	E17.5	26	Transverse	0.637	H&E	http://dx.doi.org/10.7488/ds/1286	Kaufman: 9017A.trans	Mus Musculus	Histology	Slide Digitisation	0.68x0.68 microns
Plate 40h image d	E17.5	26	Transverse	0.652	H&E	http://dx.doi.org/10.7488/ds/1287	Kaufman: 9017A.trans	Mus Musculus	Histology	Slide Digitisation	0.68x0.68 microns
Plate 40i image a	E17.5	26	Transverse	0.67	H&E	http://dx.doi.org/10.7488/ds/1288	Kaufman: 9017A.trans	Mus Musculus	Histology	Slide Digitisation	0.68x0.68 microns
Plate 40i image b	E17.5	26	Transverse	0.685	H&E	http://dx.doi.org/10.7488/ds/1289	Kaufman: 9017A.trans	Mus Musculus	Histology	Slide Digitisation	0.68x0.68 microns
Plate 40i image c	E17.5	26	Transverse	0.7	H&E	http://dx.doi.org/10.7488/ds/1290	Kaufman: 9017A.trans	Mus Musculus	Histology	Slide Digitisation	0.68x0.68 microns
Plate 40i image d	E17.5	26	Transverse	0.715	H&E	http://dx.doi.org/10.7488/ds/1291	Kaufman: 9017A.trans	Mus Musculus	Histology	Slide Digitisation	0.68x0.68 microns
Plate 40j image a	E17.5	26	Transverse	0.73	H&E	http://dx.doi.org/10.7488/ds/1292	Kaufman: 9017A.trans	Mus Musculus	Histology	Slide Digitisation	0.68x0.68 microns
Plate 40j image b	E17.5	26	Transverse	0.745	H&E	http://dx.doi.org/10.7488/ds/1293	Kaufman: 9017A.trans	Mus Musculus	Histology	Slide Digitisation	0.68x0.68 microns
Plate 40j image c	E17.5	26	Transverse	0.76	H&E	http://dx.doi.org/10.7488/ds/1294	Kaufman: 9017A.trans	Mus Musculus	Histology	Slide Digitisation	0.68x0.68 microns
Plate 40j image d	E17.5	26	Transverse	0.779	H&E	http://dx.doi.org/10.7488/ds/1295	Kaufman: 9017A.trans	Mus Musculus	Histology	Slide Digitisation	0.68x0.68 microns
Plate 40k image a	E17.5	26	Transverse	0.801	H&E	http://dx.doi.org/10.7488/ds/1296	Kaufman: 9017A.trans	Mus Musculus	Histology	Slide Digitisation	0.68x0.68 microns
Plate 40k image b	E17.5	26	Transverse	0.82	H&E	http://dx.doi.org/10.7488/ds/1297	Kaufman: 9017A.trans	Mus Musculus	Histology	Slide Digitisation	0.68x0.68 microns
Plate 40k image c	E17.5	26	Transverse	0.839	H&E	http://dx.doi.org/10.7488/ds/1298	Kaufman: 9017A.trans	Mus Musculus	Histology	Slide Digitisation	0.68x0.68 microns
Plate 40k image d	E17.5	26	Transverse	0.85	H&E	http://dx.doi.org/10.7488/ds/1299	Kaufman: 9017A.trans	Mus Musculus	Histology	Slide Digitisation	0.68x0.68 microns
Plate 40l image a	E17.5	26	Transverse	0.869	H&E	http://dx.doi.org/10.7488/ds/1300	Kaufman: 9017A.trans	Mus Musculus	Histology	Slide Digitisation	0.68x0.68 microns
Plate 40l image b	E17.5	26	Transverse	0.888	H&E	http://dx.doi.org/10.7488/ds/1301	Kaufman: 9017A.trans	Mus Musculus	Histology	Slide Digitisation	0.68x0.68 microns
Plate 40l image c	E17.5	26	Transverse	0.903	H&E	http://dx.doi.org/10.7488/ds/1302	Kaufman: 9017A.trans	Mus Musculus	Histology	Slide Digitisation	0.68x0.68 microns
Plate 40l image d	E17.5	26	Transverse	0.921	H&E	http://dx.doi.org/10.7488/ds/1303	Kaufman: 9017A.trans	Mus Musculus	Histology	Slide Digitisation	0.68x0.68 microns
Plate 40l image e	E17.5	26	Transverse	0.948	H&E	http://dx.doi.org/10.7488/ds/1304	Kaufman: 9017A.trans	Mus Musculus	Histology	Slide Digitisation	0.68x0.68 microns
Plate 41 image 41	E17.5	26	Sagittal	0.496	H&E	http://dx.doi.org/10.7488/ds/1305	Kaufman: 9017A.Sag	Mus Musculus	Histology	Slide Digitisation	0.68x0.68 microns

## Sheet: Supplement
eHistology image and annotation data from the Kaufman's Atlas of Mouse Development Supplement
Atlas Image	Age	Stage	Orientation	Position	Stain	DOI	Source	Species	Method 1	Method 2	Pixel Resolution
Plate s1a image a	E11.0	18	Coronal	0.0654762	H&E	http://dx.doi.org/10.7488/ds/1591		Mus Musculus	Histology	Slide Digitisation	0.34x0.34 microns
Plate s1a image b	E11.0	18	Coronal	0.142857	H&E	http://dx.doi.org/10.7488/ds/1592		Mus Musculus	Histology	Slide Digitisation	0.34x0.34 microns
Plate s1a image c	E11.0	18	Coronal	0.25	H&E	http://dx.doi.org/10.7488/ds/1593		Mus Musculus	Histology	Slide Digitisation	0.34x0.34 microns
Plate s1a image d	E11.0	18	Coronal	0.333333	H&E	http://dx.doi.org/10.7488/ds/1594		Mus Musculus	Histology	Slide Digitisation	0.34x0.34 microns
Plate s1a image e	E11.0	18	Coronal	0.380952	H&E	http://dx.doi.org/10.7488/ds/1595		Mus Musculus	Histology	Slide Digitisation	0.34x0.34 microns
Plate s1a image f	E11.0	18	Coronal	0.446429	H&E	http://dx.doi.org/10.7488/ds/1596		Mus Musculus	Histology	Slide Digitisation	0.34x0.34 microns
Plate s1b image a	E11.0	18	Coronal	0.5	H&E	http://dx.doi.org/10.7488/ds/1597		Mus Musculus	Histology	Slide Digitisation	0.34x0.34 microns
Plate s1b image b	E11.0	18	Coronal	0.577381	H&E	http://dx.doi.org/10.7488/ds/1598		Mus Musculus	Histology	Slide Digitisation	0.34x0.34 microns
Plate s1b image c	E11.0	18	Coronal	0.666667	H&E	http://dx.doi.org/10.7488/ds/1599		Mus Musculus	Histology	Slide Digitisation	0.34x0.34 microns
Plate s1b image d	E11.0	18	Coronal	0.738095	H&E	http://dx.doi.org/10.7488/ds/1600		Mus Musculus	Histology	Slide Digitisation	0.34x0.34 microns
Plate s1b image e	E11.0	18	Coronal	0.880952	H&E	http://dx.doi.org/10.7488/ds/1601		Mus Musculus	Histology	Slide Digitisation	0.34x0.34 microns
Plate s1b image f	E11.0	18	Coronal	0.940476	H&E	http://dx.doi.org/10.7488/ds/1602		Mus Musculus	Histology	Slide Digitisation	0.34x0.34 microns
Plate s2a image a	E11.5	19	Coronal	0.144509	H&E	http://dx.doi.org/10.7488/ds/1603		Mus Musculus	Histology	Slide Digitisation	0.34x0.34 microns
Plate s2a image b	E11.5	19	Coronal	0.248555	H&E	http://dx.doi.org/10.7488/ds/1604		Mus Musculus	Histology	Slide Digitisation	0.34x0.34 microns
Plate s2a image c	E11.5	19	Coronal	0.33526	H&E	http://dx.doi.org/10.7488/ds/1605		Mus Musculus	Histology	Slide Digitisation	0.34x0.34 microns
Plate s2a image d	E11.5	19	Coronal	0.381503	H&E	http://dx.doi.org/10.7488/ds/1606		Mus Musculus	Histology	Slide Digitisation	0.34x0.34 microns
Plate s2b image a	E11.5	19	Coronal	0.450867	H&E	http://dx.doi.org/10.7488/ds/1607		Mus Musculus	Histology	Slide Digitisation	0.34x0.34 microns
Plate s2b image b	E11.5	19	Coronal	0.50289	H&E	http://dx.doi.org/10.7488/ds/1608		Mus Musculus	Histology	Slide Digitisation	0.34x0.34 microns
Plate s2b image c	E11.5	19	Coronal	0.578035	H&E	http://dx.doi.org/10.7488/ds/1609		Mus Musculus	Histology	Slide Digitisation	0.34x0.34 microns
Plate s2b image d	E11.5	19	Coronal	0.67052	H&E	http://dx.doi.org/10.7488/ds/1610		Mus Musculus	Histology	Slide Digitisation	0.34x0.34 microns
Plate s2c image a	E11.5	19	Coronal	0.734104	H&E	http://dx.doi.org/10.7488/ds/1611		Mus Musculus	Histology	Slide Digitisation	0.34x0.34 microns
Plate s2c image b	E11.5	19	Coronal	0.878613	H&E	http://dx.doi.org/10.7488/ds/1612		Mus Musculus	Histology	Slide Digitisation	0.34x0.34 microns
Plate s2c image c	E11.5	19	Coronal	0.947977	H&E	http://dx.doi.org/10.7488/ds/1613		Mus Musculus	Histology	Slide Digitisation	0.34x0.34 microns
Plate s3a image a	E12.5	21	Coronal	0.0196078	H&E	http://dx.doi.org/10.7488/ds/1614		Mus Musculus	Histology	Slide Digitisation	0.34x0.34 microns
Plate s3a image b	E12.5	21	Coronal	0.0980392	H&E	http://dx.doi.org/10.7488/ds/1615		Mus Musculus	Histology	Slide Digitisation	0.34x0.34 microns
Plate s3a image c	E12.5	21	Coronal	0.143791	H&E	http://dx.doi.org/10.7488/ds/1616		Mus Musculus	Histology	Slide Digitisation	0.34x0.34 microns
Plate s3a image d	E12.5	21	Coronal	0.183007	H&E	http://dx.doi.org/10.7488/ds/1617		Mus Musculus	Histology	Slide Digitisation	0.34x0.34 microns
Plate s3a image e	E12.5	21	Coronal	0.215686	H&E	http://dx.doi.org/10.7488/ds/1618		Mus Musculus	Histology	Slide Digitisation	0.34x0.34 microns
Plate s3a image f	E12.5	21	Coronal	0.287582	H&E	http://dx.doi.org/10.7488/ds/1619		Mus Musculus	Histology	Slide Digitisation	0.34x0.34 microns
Plate s3b image a	E12.5	21	Coronal	0.366013	H&E	http://dx.doi.org/10.7488/ds/1620		Mus Musculus	Histology	Slide Digitisation	0.34x0.34 microns
Plate s3b image b	E12.5	21	Coronal	0.411765	H&E	http://dx.doi.org/10.7488/ds/1621		Mus Musculus	Histology	Slide Digitisation	0.34x0.34 microns
Plate s3b image c	E12.5	21	Coronal	0.477124	H&E	http://dx.doi.org/10.7488/ds/1622		Mus Musculus	Histology	Slide Digitisation	0.34x0.34 microns
Plate s3b image d	E12.5	21	Coronal	0.529412	H&E	http://dx.doi.org/10.7488/ds/1623		Mus Musculus	Histology	Slide Digitisation	0.34x0.34 microns
Plate s3c image a	E12.5	21	Coronal	0.588235	H&E	http://dx.doi.org/10.7488/ds/1624		Mus Musculus	Histology	Slide Digitisation	0.34x0.34 microns
Plate s3c image b	E12.5	21	Coronal	0.627451	H&E	http://dx.doi.org/10.7488/ds/1625		Mus Musculus	Histology	Slide Digitisation	0.34x0.34 microns
Plate s3c image c	E12.5	21	Coronal	0.673203	H&E	http://dx.doi.org/10.7488/ds/1626		Mus Musculus	Histology	Slide Digitisation	0.34x0.34 microns
Plate s3c image d	E12.5	21	Coronal	0.705882	H&E	http://dx.doi.org/10.7488/ds/1627		Mus Musculus	Histology	Slide Digitisation	0.34x0.34 microns
Plate s3d image a	E12.5	21	Coronal	0.745098	H&E	http://dx.doi.org/10.7488/ds/1628		Mus Musculus	Histology	Slide Digitisation	0.34x0.34 microns
Plate s3d image b	E12.5	21	Coronal	0.79085	H&E	http://dx.doi.org/10.7488/ds/1629		Mus Musculus	Histology	Slide Digitisation	0.34x0.34 microns
Plate s3d image c	E12.5	21	Coronal	0.830065	H&E	http://dx.doi.org/10.7488/ds/1630		Mus Musculus	Histology	Slide Digitisation	0.34x0.34 microns
Plate s3d image d	E12.5	21	Coronal	0.882353	H&E	http://dx.doi.org/10.7488/ds/1631		Mus Musculus	Histology	Slide Digitisation	0.34x0.34 microns
Plate s3d image e	E12.5	21	Coronal	0.941176	H&E	http://dx.doi.org/10.7488/ds/1632		Mus Musculus	Histology	Slide Digitisation	0.34x0.34 microns
Plate s4a image a	E13.5	22	Coronal	0.135802	H&E	http://dx.doi.org/10.7488/ds/1633		Mus Musculus	Histology	Slide Digitisation	0.34x0.34 microns
Plate s4a image b	E13.5	22	Coronal	0.271605	H&E	http://dx.doi.org/10.7488/ds/1634		Mus Musculus	Histology	Slide Digitisation	0.34x0.34 microns
Plate s4a image c	E13.5	22	Coronal	0.320988	H&E	http://dx.doi.org/10.7488/ds/1635		Mus Musculus	Histology	Slide Digitisation	0.34x0.34 microns
Plate s4a image d	E13.5	22	Coronal	0.395062	H&E	http://dx.doi.org/10.7488/ds/1636		Mus Musculus	Histology	Slide Digitisation	0.34x0.34 microns
Plate s4b image a	E13.5	22	Coronal	0.444444	H&E	http://dx.doi.org/10.7488/ds/1637		Mus Musculus	Histology	Slide Digitisation	0.34x0.34 microns
Plate s4b image b	E13.5	22	Coronal	0.481481	H&E	http://dx.doi.org/10.7488/ds/1638		Mus Musculus	Histology	Slide Digitisation	0.34x0.34 microns
Plate s4b image c	E13.5	22	Coronal	0.561728	H&E	http://dx.doi.org/10.7488/ds/1639		Mus Musculus	Histology	Slide Digitisation	0.34x0.34 microns
Plate s4b image d	E13.5	22	Coronal	0.604938	H&E	http://dx.doi.org/10.7488/ds/1640		Mus Musculus	Histology	Slide Digitisation	0.34x0.34 microns
Plate s4c image a	E13.5	22	Coronal	0.666667	H&E	http://dx.doi.org/10.7488/ds/1641		Mus Musculus	Histology	Slide Digitisation	0.34x0.34 microns
Plate s4c image b	E13.5	22	Coronal	0.697531	H&E	http://dx.doi.org/10.7488/ds/1642		Mus Musculus	Histology	Slide Digitisation	0.34x0.34 microns
Plate s4c image c	E13.5	22	Coronal	0.728395	H&E	http://dx.doi.org/10.7488/ds/1643		Mus Musculus	Histology	Slide Digitisation	0.34x0.34 microns
Plate s4c image d	E13.5	22	Coronal	0.753086	H&E	http://dx.doi.org/10.7488/ds/1644		Mus Musculus	Histology	Slide Digitisation	0.34x0.34 microns
Plate s4d image a	E13.5	22	Coronal	0.783951	H&E	http://dx.doi.org/10.7488/ds/1645		Mus Musculus	Histology	Slide Digitisation	0.34x0.34 microns
Plate s4d image b	E13.5	22	Coronal	0.814815	H&E	http://dx.doi.org/10.7488/ds/1646		Mus Musculus	Histology	Slide Digitisation	0.34x0.34 microns
Plate s4d image c	E13.5	22	Coronal	0.851852	H&E	http://dx.doi.org/10.7488/ds/1647		Mus Musculus	Histology	Slide Digitisation	0.34x0.34 microns
Plate s4d image d	E13.5	22	Coronal	0.95679	H&E	http://dx.doi.org/10.7488/ds/1648		Mus Musculus	Histology	Slide Digitisation	0.34x0.34 microns
Plate s5a image a	E14.5	23	Coronal	0.213415	H&E	http://dx.doi.org/10.7488/ds/1649		Mus Musculus	Histology	Slide Digitisation	0.34x0.34 microns
Plate s5a image b	E14.5	23	Coronal	0.280488	H&E	http://dx.doi.org/10.7488/ds/1650		Mus Musculus	Histology	Slide Digitisation	0.34x0.34 microns
Plate s5a image c	E14.5	23	Coronal	0.347561	H&E	http://dx.doi.org/10.7488/ds/1651		Mus Musculus	Histology	Slide Digitisation	0.34x0.34 microns
Plate s5a image d	E14.5	23	Coronal	0.384146	H&E	http://dx.doi.org/10.7488/ds/1652		Mus Musculus	Histology	Slide Digitisation	0.34x0.34 microns
Plate s5b image a	E14.5	23	Coronal	0.426829	H&E	http://dx.doi.org/10.7488/ds/1653		Mus Musculus	Histology	Slide Digitisation	0.34x0.34 microns
Plate s5b image b	E14.5	23	Coronal	0.5	H&E	http://dx.doi.org/10.7488/ds/1654		Mus Musculus	Histology	Slide Digitisation	0.34x0.34 microns
Plate s5b image c	E14.5	23	Coronal	0.54878	H&E	http://dx.doi.org/10.7488/ds/1655		Mus Musculus	Histology	Slide Digitisation	0.34x0.34 microns
Plate s5b image d	E14.5	23	Coronal	0.603659	H&E	http://dx.doi.org/10.7488/ds/1656		Mus Musculus	Histology	Slide Digitisation	0.34x0.34 microns
Plate s5c image a	E14.5	23	Coronal	0.658537	H&E	http://dx.doi.org/10.7488/ds/1657		Mus Musculus	Histology	Slide Digitisation	0.34x0.34 microns
Plate s5c image b	E14.5	23	Coronal	0.719512	H&E	http://dx.doi.org/10.7488/ds/1658		Mus Musculus	Histology	Slide Digitisation	0.34x0.34 microns
Plate s5c image c	E14.5	23	Coronal	0.768293	H&E	http://dx.doi.org/10.7488/ds/1659		Mus Musculus	Histology	Slide Digitisation	0.34x0.34 microns
Plate s5c image d	E14.5	23	Coronal	0.804878	H&E	http://dx.doi.org/10.7488/ds/1660		Mus Musculus	Histology	Slide Digitisation	0.34x0.34 microns
Plate s5d image a	E14.5	23	Coronal	0.841463	H&E	http://dx.doi.org/10.7488/ds/1661		Mus Musculus	Histology	Slide Digitisation	0.34x0.34 microns
Plate s5d image b	E14.5	23	Coronal	0.878049	H&E	http://dx.doi.org/10.7488/ds/1662		Mus Musculus	Histology	Slide Digitisation	0.34x0.34 microns
Plate s5d image c	E14.5	23	Coronal	0.914634	H&E	http://dx.doi.org/10.7488/ds/1663		Mus Musculus	Histology	Slide Digitisation	0.34x0.34 microns
Plate s5d image d	E14.5	23	Coronal	0.957317	H&E	http://dx.doi.org/10.7488/ds/1664		Mus Musculus	Histology	Slide Digitisation	0.34x0.34 microns
Plate s6a image a	E15.5	24	Coronal	0.161458	H&E	http://dx.doi.org/10.7488/ds/1665		Mus Musculus	Histology	Slide Digitisation	0.34x0.34 microns
Plate s6a image b	E15.5	24	Coronal	0.21875	H&E	http://dx.doi.org/10.7488/ds/1666		Mus Musculus	Histology	Slide Digitisation	0.34x0.34 microns
Plate s6a image c	E15.5	24	Coronal	0.255208	H&E	http://dx.doi.org/10.7488/ds/1667		Mus Musculus	Histology	Slide Digitisation	0.34x0.34 microns
Plate s6a image d	E15.5	24	Coronal	0.28125	H&E	http://dx.doi.org/10.7488/ds/1668		Mus Musculus	Histology	Slide Digitisation	0.34x0.34 microns
Plate s6b image a	E15.5	24	Coronal	0.307292	H&E	http://dx.doi.org/10.7488/ds/1669		Mus Musculus	Histology	Slide Digitisation	0.34x0.34 microns
Plate s6b image b	E15.5	24	Coronal	0.333333	H&E	http://dx.doi.org/10.7488/ds/1670		Mus Musculus	Histology	Slide Digitisation	0.34x0.34 microns
Plate s6b image c	E15.5	24	Coronal	0.369792	H&E	http://dx.doi.org/10.7488/ds/1671		Mus Musculus	Histology	Slide Digitisation	0.34x0.34 microns
Plate s6b image d	E15.5	24	Coronal	0.40625	H&E	http://dx.doi.org/10.7488/ds/1672		Mus Musculus	Histology	Slide Digitisation	0.34x0.34 microns
Plate s6c image a	E15.5	24	Coronal	0.447917	H&E	http://dx.doi.org/10.7488/ds/1673		Mus Musculus	Histology	Slide Digitisation	0.34x0.34 microns
Plate s6c image b	E15.5	24	Coronal	0.484375	H&E	http://dx.doi.org/10.7488/ds/1674		Mus Musculus	Histology	Slide Digitisation	0.34x0.34 microns
Plate s6c image c	E15.5	24	Coronal	0.520833	H&E	http://dx.doi.org/10.7488/ds/1675		Mus Musculus	Histology	Slide Digitisation	0.34x0.34 microns
Plate s6c image d	E15.5	24	Coronal	0.557292	H&E	http://dx.doi.org/10.7488/ds/1676		Mus Musculus	Histology	Slide Digitisation	0.34x0.34 microns
Plate s6d image a	E15.5	24	Coronal	0.604167	H&E	http://dx.doi.org/10.7488/ds/1677		Mus Musculus	Histology	Slide Digitisation	0.34x0.34 microns
Plate s6d image b	E15.5	24	Coronal	0.640625	H&E	http://dx.doi.org/10.7488/ds/1678		Mus Musculus	Histology	Slide Digitisation	0.34x0.34 microns
Plate s6d image c	E15.5	24	Coronal	0.682292	H&E	http://dx.doi.org/10.7488/ds/1679		Mus Musculus	Histology	Slide Digitisation	0.34x0.34 microns
Plate s6d image d	E15.5	24	Coronal	0.729167	H&E	http://dx.doi.org/10.7488/ds/1680		Mus Musculus	Histology	Slide Digitisation	0.34x0.34 microns
Plate s6e image a	E15.5	24	Coronal	0.770833	H&E	http://dx.doi.org/10.7488/ds/1681		Mus Musculus	Histology	Slide Digitisation	0.34x0.34 microns
Plate s6e image b	E15.5	24	Coronal	0.807292	H&E	http://dx.doi.org/10.7488/ds/1682		Mus Musculus	Histology	Slide Digitisation	0.34x0.34 microns
Plate s6e image c	E15.5	24	Coronal	0.854167	H&E	http://dx.doi.org/10.7488/ds/1683		Mus Musculus	Histology	Slide Digitisation	0.34x0.34 microns
Plate s6e image d	E15.5	24	Coronal	0.901042	H&E	http://dx.doi.org/10.7488/ds/1684		Mus Musculus	Histology	Slide Digitisation	0.34x0.34 microns
